# Supplementary material for: High-resolution genomic and expression analyses of copy number alterations in HER2-amplified breast cancer
Source: Breast Cancer Res. 2010 May 6;12(3):R25. doi: 10.1186/bcr2568 (PMC2917012; doi:10.1186/bcr2568)
Supplement: Additional file 1 — Patient and tumor characteristics for HER2-amplified tumors. An Excel table containing clinical and experimental data on the 200 HER2-amplified tumors. [file bcr2568-S1.XLS]

## Sheet: HER2_aCGH_Annotations.txt
Additional File 1. Patient and tumor characteristics for the 200 HER2-amplified tumors.
TAX_ID	Matched Gene Expression	Gene Expression Array Type	Zoom-in aCGH performed	ER	OS event*	OS (Years)	Age (Years)	LN Status**	TumSize (mm)	Primary Tumor	Histological Grade	SATLoss***	SATGain***	Ploidy	FGA	FGA_Gain	FGA_Loss	Grade Stratification	Tumor Size Stratification	Age Stratification
TAX577485	1	Oligonucleotide 55K	0	er_neg	1	4.03288	36	0	13	1	2	-0.128	0.128	NA	0.32	0.18	0.14	G12	<=20mm	<50
TAX577592	0	NA	1	er_pos	1	1.02466	35	0	30	1	NA	-0.142	0.142	Aneuploid	0.56	0.04	0.52	NA	>20mm	<50
TAX577593	0	NA	0	er_pos	1	11.0877	69.6153	1	21	1	NA	-0.134	0.134	Diploid	0.24	0.1	0.14	NA	>20mm	>=50
TAX577522	1	Oligonucleotide 55K	0	er_pos	0	11.7397	39	0	15	1	2	-0.127	0.127	Diploid	0.29	0.05	0.24	G12	<=20mm	<50
TAX577594	0	NA	1	er_neg	0	11.726	50	0	35	1	NA	-0.118	0.118	Diploid	0.06	0.06	0.01	NA	>20mm	>=50
TAX577595	0	NA	0	er_neg	0	11.6658	43	0	60	1	NA	-0.08	0.08	Diploid	0.29	0.2	0.09	NA	>20mm	<50
TAX577596	0	NA	0	er_pos	0	11.611	71.9124	1	33	1	NA	-0.142	0.142	Aneuploid	0.64	0.2	0.44	NA	>20mm	>=50
TAX577597	1	cDNA	0	er_neg	1	1.06575	72.0109	0	30	1	NA	-0.12	0.12	Aneuploid	0.38	0.08	0.3	NA	>20mm	>=50
TAX577598	0	NA	0	er_pos	1	10.7753	38	0	20	1	NA	-0.116	0.116	Aneuploid	0.54	0.16	0.38	NA	<=20mm	<50
TAX577422	1	Oligonucleotide 55K	0	er_neg	0	11.3068	63	0	18	1	NA	-0.112	0.112	Diploid	0.09	0.07	0.02	NA	<=20mm	>=50
TAX577461	0	NA	1	er_neg	0	11.2329	46	0	36	1	3	-0.099	0.099	Aneuploid	0.55	0.17	0.39	G3	>20mm	<50
TAX577039	1	Oligonucleotide 55K	1	er_neg	1	1.58082	74	1	50	1	3	-0.126	0.126	Aneuploid	0.57	0.25	0.32	G3	>20mm	>=50
TAX577002	1	Oligonucleotide 55K	0	er_pos	1	3.60822	42	0	5	1	3	-0.098	0.098	Aneuploid	0.13	0.1	0.03	G3	<=20mm	<50
TAX577515	1	Oligonucleotide 55K	0	er_neg	0	11.0904	61	0	19	1	3	-0.146	0.146	Aneuploid	0.45	0.14	0.3	G3	<=20mm	>=50
TAX577599	1	cDNA	0	er_pos	1	10.3068	72.5284	1	21	1	NA	-0.092	0.092	Aneuploid	0.63	0.3	0.33	NA	>20mm	>=50
TAX577001	1	Oligonucleotide 55K	0	er_neg	0	11.0548	47	0	15	1	3	-0.081	0.081	Aneuploid	0.43	0.26	0.17	G3	<=20mm	<50
TAX577600	0	NA	0	er_neg	0	10.9589	55.7372	0	15	1	NA	-0.089	0.089	Diploid	0.32	0.28	0.04	NA	<=20mm	>=50
TAX577446	1	Oligonucleotide 55K	0	er_neg	0	10.9123	46	0	15	1	2	-0.095	0.095	Aneuploid	0.5	0.49	0.01	G12	<=20mm	<50
TAX577601	1	cDNA	0	er_pos	1	4.53425	59.0527	1	20	1	2	-0.066	0.066	Aneuploid	0.28	0.13	0.16	G12	<=20mm	>=50
TAX577602	0	NA	0	er_pos	1	2.96438	73.922	1	30	1	NA	-0.174	0.174	Aneuploid	0.54	0.46	0.08	NA	>20mm	>=50
TAX577603	1	cDNA	0	er_neg	1	4.4411	58.5134	0	21	1	NA	-0.112	0.112	Aneuploid	0.28	0.24	0.04	NA	>20mm	>=50
TAX577492	1	Oligonucleotide 55K	0	er_pos	0	10.6849	42	0	31	NA	3	-0.092	0.092	Aneuploid	0.18	0.16	0.02	G3	>20mm	<50
TAX577604	0	NA	0	er_neg	1	4.08219	45	0	30	1	NA	-0.237	0.237	Diploid	0.34	0.1	0.23	NA	>20mm	<50
TAX577605	0	NA	0	er_neg	0	10.6438	65.1745	0	26	1	NA	-0.137	0.137	Aneuploid	0.05	0.03	0.02	NA	>20mm	>=50
TAX577606	1	cDNA	0	er_pos	1	3.07397	56.4326	1	12	1	3	-0.057	0.057	Aneuploid	0.54	0.35	0.19	G3	<=20mm	>=50
TAX577607	1	cDNA	0	er_neg	1	1.90411	67.8412	1	20	1	NA	-0.074	0.074	Aneuploid	0.28	0.11	0.17	NA	<=20mm	>=50
TAX577608	1	cDNA	0	er_neg	0	10.5178	72.9719	0	23	1	NA	-0.14	0.14	Aneuploid	0.35	0.17	0.17	NA	>20mm	>=50
TAX577609	1	Oligonucleotide 55K	0	er_neg	1	0.421918	40	1	38	1	3	-0.119	0.119	Aneuploid	0.32	0.13	0.19	G3	>20mm	<50
TAX577610	0	NA	0	er_pos	0	10.4137	36	0	12	1	NA	-0.092	0.092	Diploid	0.22	0.15	0.06	NA	<=20mm	<50
TAX577611	1	cDNA	0	er_neg	0	10.3425	68.8487	0	36	1	NA	-0.062	0.062	Aneuploid	0.56	0.22	0.34	NA	>20mm	>=50
TAX577612	0	NA	1	er_neg	1	1.10959	39.0438	0	NA	0	NA	-0.156	0.156	Diploid	0.34	0.12	0.23	NA	NA	<50
TAX577613	1	cDNA	1	er_pos	0	10.2274	73.4456	1	20	1	NA	-0.077	0.077	Aneuploid	0.67	0.35	0.33	NA	<=20mm	>=50
TAX577354	1	Oligonucleotide 55K	0	er_neg	0	9.41096	65	1	25	1	3	-0.142	0.142	Aneuploid	0.55	0.51	0.03	G3	>20mm	>=50
TAX577036	1	Oligonucleotide 55K	0	er_pos	1	3.05205	62	1	28	1	3	-0.117	0.117	NA	0.42	0.28	0.14	G3	>20mm	>=50
TAX577281	1	Oligonucleotide 55K	0	er_neg	0	7.0137	50	0	NA	1	3	-0.154	0.154	Aneuploid	0.55	0.43	0.12	G3	NA	>=50
TAX577436	1	Oligonucleotide 55K	0	er_neg	1	2.66301	61	0	15	1	3	-0.181	0.181	Aneuploid	0.29	0.2	0.09	G3	<=20mm	>=50
TAX577614	0	NA	0	er_neg	1	2.38904	51.6167	1	22	NA	NA	-0.165	0.165	Aneuploid	0.21	0.09	0.11	NA	>20mm	>=50
TAX577615	0	NA	1	er_neg	1	0.284932	38.0068	1	60	1	NA	-0.153	0.153	Aneuploid	0.58	0.13	0.45	NA	>20mm	<50
TAX577616	0	NA	0	er_neg	1	14.1945	70.4285	0	60	1	NA	-0.184	0.184	Aneuploid	0.42	0.41	0	NA	>20mm	>=50
TAX577617	0	NA	0	er_neg	1	4.21644	31.8768	1	80	1	NA	-0.178	0.178	Diploid	0.18	0.03	0.15	NA	>20mm	<50
TAX577618	0	NA	1	er_pos	1	0.232877	54.5955	1	65	1	NA	-0.175	0.175	Aneuploid	0.43	0.08	0.35	NA	>20mm	>=50
TAX577619	0	NA	1	er_neg	1	3.74521	67.2827	1	60	1	NA	-0.113	0.113	Aneuploid	0.51	0.5	0.01	NA	>20mm	>=50
TAX577620	0	NA	0	er_neg	1	16.3781	62.3162	0	25	1	NA	-0.14	0.14	Diploid	0.32	0.08	0.24	NA	>20mm	>=50
TAX577621	0	NA	0	er_pos	1	1.74521	58.2642	1	30	1	NA	-0.119	0.119	Aneuploid	0.38	0.18	0.2	NA	>20mm	>=50
TAX577622	0	NA	0	er_neg	0	18.474	35.8467	0	15	1	NA	-0.176	0.176	Diploid	0.15	0.15	0	NA	<=20mm	<50
TAX577623	0	NA	0	er_neg	0	18.4904	65.2622	1	55	1	NA	-0.178	0.178	Diploid	0.37	0.05	0.32	NA	>20mm	>=50
TAX577624	0	NA	0	er_neg	1	0.309589	73.8344	1	100	1	NA	-0.154	0.154	Aneuploid	0.25	0.25	0	NA	>20mm	>=50
TAX577625	0	NA	0	er_pos	1	1.15616	58.6831	1	25	1	NA	-0.174	0.174	Aneuploid	0.42	0.24	0.18	NA	>20mm	>=50
TAX577626	0	NA	0	er_neg	1	0.934247	77.7303	0	40	1	NA	-0.105	0.105	Diploid	0.14	0.12	0.02	NA	>20mm	>=50
TAX577627	0	NA	0	er_neg	0	18.4301	46.8145	0	20	1	NA	-0.135	0.135	Diploid	0.26	0.1	0.15	NA	<=20mm	<50
TAX577628	0	NA	0	er_pos	1	0.512329	84.4134	1	19	1	NA	-0.163	0.163	Aneuploid	0.12	0.11	0.01	NA	<=20mm	>=50
TAX577629	0	NA	0	er_neg	1	1.20822	54.0945	1	25	1	NA	-0.155	0.155	Aneuploid	0.21	0.21	0	NA	>20mm	>=50
TAX577630	0	NA	0	er_pos	1	14.5151	74.8419	1	37	1	NA	-0.164	0.164	Aneuploid	0.26	0.08	0.18	NA	>20mm	>=50
TAX577631	0	NA	0	er_neg	1	13.7151	32.794	0	10	1	NA	-0.168	0.168	Diploid	0.28	0.03	0.24	NA	<=20mm	<50
TAX577632	0	NA	0	er_pos	1	18.0521	53.18	0	26	1	NA	-0.161	0.161	Aneuploid	0.33	0.13	0.19	NA	>20mm	>=50
TAX577633	0	NA	0	er_pos	1	3.00548	63.039	1	50	1	NA	-0.147	0.147	Aneuploid	0.52	0.11	0.41	NA	>20mm	>=50
TAX577279	1	Oligonucleotide 55K	0	er_neg	1	1.31233	61	1	50	0	2	-0.109	0.109	Aneuploid	0.37	0.11	0.26	G12	>20mm	>=50
TAX577634	0	NA	0	er_neg	1	17.3534	58.924	0	30	1	NA	-0.14	0.14	Aneuploid	0.56	0.29	0.27	NA	>20mm	>=50
TAX577635	0	NA	0	er_pos	1	4.50959	41.9932	0	18	1	NA	-0.185	0.185	Aneuploid	0.31	0.1	0.21	NA	<=20mm	<50
TAX577636	0	NA	0	er_neg	1	1.0137	67.8138	1	32	1	NA	-0.169	0.169	Aneuploid	0.07	0.01	0.06	NA	>20mm	>=50
TAX577637	0	NA	0	er_neg	1	1.72055	61.6236	0	30	1	NA	-0.12	0.12	Aneuploid	0.09	0.09	0	NA	>20mm	>=50
TAX577638	0	NA	0	er_pos	1	1.04658	56.4819	1	60	1	NA	-0.172	0.172	Aneuploid	0.46	0.27	0.18	NA	>20mm	>=50
TAX577639	0	NA	0	er_neg	1	0.945205	73.9411	0	20	1	NA	-0.161	0.161	Aneuploid	0.45	0.44	0.02	NA	<=20mm	>=50
TAX577640	0	NA	1	er_neg	1	0.336986	70.4695	1	20	1	NA	-0.158	0.158	Diploid	0.4	0.16	0.24	NA	<=20mm	>=50
TAX577641	0	NA	0	er_neg	1	0.569863	35.3785	1	70	1	NA	-0.148	0.148	Aneuploid	0.36	0.06	0.3	NA	>20mm	<50
TAX577642	0	NA	0	er_neg	1	9.05753	71.4497	1	40	1	NA	-0.107	0.107	Aneuploid	0.53	0.16	0.37	NA	>20mm	>=50
TAX577643	0	NA	0	er_pos	1	2.31507	68.219	1	40	1	NA	-0.184	0.184	Aneuploid	0.3	0.24	0.06	NA	>20mm	>=50
TAX577644	1	Oligonucleotide 55K	0	er_neg	1	11.0466	52	1	35	1	2	-0.14	0.14	Aneuploid	0.36	0.19	0.16	G12	>20mm	>=50
TAX577645	1	Oligonucleotide 55K	0	er_neg	0	16.4795	48	1	40	1	3	-0.106	0.106	Aneuploid	0.41	0.36	0.05	G3	>20mm	<50
TAX577646	0	NA	1	er_neg	1	0.564384	69.243	1	25	1	NA	-0.113	0.113	Aneuploid	0.22	0.02	0.2	NA	>20mm	>=50
TAX577647	0	NA	1	er_pos	1	0.909589	70.8857	1	20	1	NA	-0.133	0.133	Aneuploid	0.21	0.08	0.13	NA	<=20mm	>=50
TAX577648	0	NA	0	er_neg	1	12.8192	70.3162	1	30	1	NA	-0.138	0.138	Diploid	0.15	0.14	0	NA	>20mm	>=50
TAX577649	0	NA	0	er_neg	1	2.01096	66.7652	1	21	0	NA	-0.143	0.143	Aneuploid	0.32	0.14	0.18	NA	>20mm	>=50
TAX577650	0	NA	0	er_neg	0	16.2164	68.2108	0	50	1	NA	-0.176	0.176	Aneuploid	0.36	0.07	0.28	NA	>20mm	>=50
TAX577651	0	NA	0	er_neg	1	7.31233	51.1485	1	25	1	NA	-0.128	0.128	Aneuploid	0.2	0.13	0.07	NA	>20mm	>=50
TAX577652	1	cDNA	0	er_pos	1	13.9123	57.9603	1	22	1	2	-0.082	0.082	Aneuploid	0.29	0.12	0.18	G12	>20mm	>=50
TAX577653	0	NA	1	er_neg	1	2.30411	46.6557	1	32	1	3	-0.149	0.149	Aneuploid	0.48	0.47	0.01	G3	>20mm	<50
TAX577654	0	NA	1	er_neg	1	1.82466	44	1	30	NA	NA	-0.12	0.12	Aneuploid	0.66	0.37	0.3	NA	>20mm	<50
TAX577655	0	NA	0	er_neg	1	1.00822	65.7331	1	23	1	NA	-0.15	0.15	Aneuploid	0.37	0.13	0.24	NA	>20mm	>=50
TAX577656	0	NA	0	er_neg	1	2.11507	35.8083	1	20	1	3	-0.108	0.108	Diploid	0.18	0.13	0.05	G3	<=20mm	<50
TAX577657	0	NA	0	er_pos	0	15.5973	41.2849	0	8	1	NA	-0.172	0.172	Diploid	0.24	0.23	0	NA	<=20mm	<50
TAX577658	0	NA	0	er_pos	0	15.5808	64.1506	1	15	1	NA	-0.183	0.183	Aneuploid	0.07	0.02	0.05	NA	<=20mm	>=50
TAX577290	1	Oligonucleotide 55K	0	er_neg	1	1.14521	46	0	45	1	3	-0.116	0.116	Diploid	0.07	0.07	0	G3	>20mm	<50
TAX577047	1	Oligonucleotide 55K	0	er_neg	1	7.50411	34	1	27	1	3	-0.156	0.156	Aneuploid	0.02	0.01	0.01	G3	>20mm	<50
TAX577048	1	Oligonucleotide 55K	0	er_neg	1	7.50411	34	1	27	0	NA	-0.197	0.197	Diploid	0.2	0.1	0.1	NA	>20mm	<50
TAX577659	0	NA	0	er_neg	0	15.5068	33.4932	0	50	1	NA	-0.137	0.137	Aneuploid	0.24	0.03	0.21	NA	>20mm	<50
TAX577660	1	Oligonucleotide 55K	0	er_pos	0	15.4877	47	1	35	1	2	-0.141	0.141	NA	0.14	0.11	0.03	G12	>20mm	<50
TAX577661	0	NA	0	er_pos	0	15.5479	54.5572	1	9	1	NA	-0.156	0.156	NA	0.34	0.34	0	NA	<=20mm	>=50
TAX577662	1	Oligonucleotide 55K	0	er_neg	1	2.76712	62	0	NA	1	3	-0.101	0.101	Diploid	0.24	0.23	0	G3	NA	>=50
TAX577663	0	NA	0	er_neg	1	1.55342	34.1452	1	2	1	NA	-0.154	0.154	Aneuploid	0.63	0.32	0.31	NA	<=20mm	<50
TAX577664	0	NA	0	er_neg	1	0.742466	69.7194	1	20	1	NA	-0.171	0.171	Aneuploid	0.6	0.12	0.48	NA	<=20mm	>=50
TAX577665	0	NA	0	er_neg	1	2.36986	63.7837	1	30	1	NA	-0.142	0.142	Aneuploid	0.34	0.26	0.07	NA	>20mm	>=50
TAX577666	0	NA	0	er_neg	1	1.12877	60.6708	1	25	1	NA	-0.123	0.123	Aneuploid	0.18	0.12	0.07	NA	>20mm	>=50
TAX577667	0	NA	0	er_neg	1	1.59726	43.0171	1	25	1	3	-0.154	0.154	NA	0.18	0.1	0.09	G3	>20mm	<50
TAX577668	1	cDNA	0	er_pos	1	7.40822	70.3135	1	23	1	2	-0.15	0.15	Aneuploid	0.2	0.13	0.07	G12	>20mm	>=50
TAX577223	1	Oligonucleotide 55K	0	er_neg	1	9.12329	48	1	35	1	NA	-0.144	0.144	Aneuploid	0.4	0.05	0.35	NA	>20mm	<50
TAX577669	0	NA	0	er_neg	1	5.67397	67.1458	0	25	1	NA	-0.156	0.156	Aneuploid	0.19	0.1	0.09	NA	>20mm	>=50
TAX577670	0	NA	0	er_pos	0	15.3205	66.7953	1	20	1	NA	-0.096	0.096	Diploid	0.17	0.03	0.13	NA	<=20mm	>=50
TAX577671	0	NA	0	er_pos	1	5.30137	57.6701	0	25	NA	NA	-0.164	0.164	Aneuploid	0.37	0.18	0.19	NA	>20mm	>=50
TAX577672	1	cDNA	0	er_neg	1	14.3041	43.2197	1	40	1	2	-0.163	0.163	Aneuploid	0.28	0.14	0.15	G12	>20mm	<50
TAX577673	0	NA	0	er_neg	0	15.2301	58.3764	1	25	1	NA	-0.159	0.159	Aneuploid	0.12	0.12	0	NA	>20mm	>=50
TAX577674	0	NA	0	er_pos	1	1.33425	67.9398	1	30	1	NA	-0.155	0.155	Aneuploid	0.29	0.13	0.16	NA	>20mm	>=50
TAX577675	1	cDNA	0	er_neg	1	0.736986	71.1321	1	28	1	NA	-0.129	0.129	Aneuploid	0.63	0.4	0.24	NA	>20mm	>=50
TAX577676	1	cDNA	0	er_pos	1	11.8356	44.6763	1	25	1	2	-0.066	0.066	Aneuploid	0.46	0.21	0.25	G12	>20mm	<50
TAX577677	0	NA	0	er_neg	0	15.0411	56.23	1	14	1	NA	-0.12	0.12	Diploid	0.2	0.04	0.16	NA	<=20mm	>=50
TAX577678	0	NA	0	er_neg	0	15.063	52.3039	1	32	1	3	-0.104	0.104	Diploid	0.3	0.11	0.19	G3	>20mm	>=50
TAX577679	0	NA	0	er_neg	0	14.9945	60.2601	1	25	1	NA	-0.145	0.145	Diploid	0.18	0.03	0.14	NA	>20mm	>=50
TAX577680	0	NA	0	er_neg	0	14.8438	45	0	NA	1	NA	-0.11	0.11	NA	0.41	0.16	0.26	NA	NA	<50
TAX577681	1	cDNA	0	er_pos	1	7.69315	62.6667	1	35	1	3	-0.083	0.083	Diploid	0.19	0.02	0.16	G3	>20mm	>=50
TAX577277	1	Oligonucleotide 55K	0	er_neg	0	14.8219	49	0	30	1	2	-0.132	0.132	Diploid	0.09	0.02	0.07	G12	>20mm	<50
TAX577682	0	NA	0	er_neg	1	3.05205	47.0712	1	30	1	NA	-0.128	0.128	Aneuploid	0.07	0.07	0	NA	>20mm	<50
TAX577683	0	NA	1	er_neg	1	0.158904	70.026	1	50	1	NA	-0.099	0.099	Aneuploid	0.61	0.19	0.42	NA	>20mm	>=50
TAX577684	0	NA	0	er_neg	1	14.6164	66.7808	0	15	1	NA	-0.166	0.166	Aneuploid	0.46	0.44	0.02	NA	<=20mm	>=50
TAX577685	1	cDNA	0	er_neg	0	14.6137	49.3087	1	25	1	3	-0.076	0.076	Diploid	0.41	0.18	0.23	G3	>20mm	<50
TAX577686	0	NA	0	er_neg	0	14.611	42.8446	1	25	1	NA	-0.149	0.149	Aneuploid	0.24	0.23	0	NA	>20mm	<50
TAX577687	0	NA	0	er_pos	1	10.4082	73.4976	1	45	1	NA	-0.155	0.155	Aneuploid	0.4	0.17	0.23	NA	>20mm	>=50
TAX577688	0	NA	1	er_neg	1	1.43562	75.5647	1	35	1	NA	-0.164	0.164	Aneuploid	0.29	0.13	0.15	NA	>20mm	>=50
TAX577689	0	NA	0	er_pos	1	5.32603	64.9801	1	30	1	NA	-0.13	0.13	NA	0.22	0.11	0.11	NA	>20mm	>=50
TAX577690	0	NA	0	er_neg	0	14.5452	66.5599	1	25	1	NA	-0.103	0.103	Aneuploid	0.35	0.13	0.22	NA	>20mm	>=50
TAX577691	0	NA	0	er_pos	1	2.91233	30.6037	0	30	1	2	-0.157	0.157	Aneuploid	0.43	0.42	0.01	G12	>20mm	<50
TAX577214	1	Oligonucleotide 55K	0	er_pos	1	5.27397	39	1	30	1	2	-0.2	0.2	Aneuploid	0.27	0.12	0.14	G12	>20mm	<50
TAX577692	0	NA	0	er_pos	1	1.48493	72.9747	1	37	1	NA	-0.132	0.132	Aneuploid	0.27	0.06	0.2	NA	>20mm	>=50
TAX577693	0	NA	0	er_pos	0	14.4384	41.9945	1	11	1	NA	-0.154	0.154	Aneuploid	0.38	0.35	0.03	NA	<=20mm	<50
TAX577694	0	NA	0	er_neg	0	14.4301	48.4247	0	18	1	NA	-0.163	0.163	Aneuploid	0.31	0.05	0.26	NA	<=20mm	<50
TAX577116	1	Oligonucleotide 55K	0	er_pos	1	1.57534	46	1	22	1	2	-0.074	0.074	Aneuploid	0.18	0.11	0.07	G12	>20mm	<50
TAX577435	1	Oligonucleotide 55K	0	er_neg	1	0.339726	45	1	40	1	3	-0.111	0.111	Aneuploid	0.43	0.11	0.32	G3	>20mm	<50
TAX577695	1	cDNA	0	er_neg	1	3.22192	57.525	0	23	1	NA	-0.1	0.1	NA	0.35	0.13	0.22	NA	>20mm	>=50
TAX577696	0	NA	0	er_pos	0	14.1589	48.1397	0	28	1	NA	-0.157	0.157	NA	0.32	0.03	0.29	NA	>20mm	<50
TAX577697	1	cDNA	0	er_neg	1	2.82192	60.7885	1	30	1	NA	-0.077	0.077	NA	0.38	0.13	0.25	NA	>20mm	>=50
TAX577420	1	Oligonucleotide 55K	0	er_neg	0	13.8712	31	1	35	1	3	-0.114	0.114	Aneuploid	0.37	0.03	0.34	G3	>20mm	<50
TAX577698	1	cDNA	0	er_neg	1	0.624658	38.6502	1	32	1	NA	-0.15	0.15	NA	0.65	0.35	0.3	NA	>20mm	<50
TAX577331	1	Oligonucleotide 55K	0	er_neg	1	2.29589	33	1	23	1	3	-0.068	0.068	Aneuploid	0.26	0.01	0.25	G3	>20mm	<50
TAX577699	1	cDNA	0	er_pos	0	13.8082	57.2567	0	28	1	NA	-0.122	0.122	NA	0.2	0.06	0.14	NA	>20mm	>=50
TAX577700	1	cDNA	1	er_pos	0	13.7534	46.6146	0	27	1	NA	-0.099	0.099	Aneuploid	0.46	0.19	0.27	NA	>20mm	<50
TAX577701	1	cDNA	0	er_neg	0	13.6575	57.0157	0	30	1	NA	-0.148	0.148	NA	0.38	0.08	0.29	NA	>20mm	>=50
TAX577702	0	NA	0	er_neg	1	1.90959	73.1389	1	45	1	NA	-0.161	0.161	NA	0.58	0.41	0.16	NA	>20mm	>=50
TAX577703	1	cDNA	0	er_neg	0	13.3041	42.9459	1	25	1	NA	-0.117	0.117	Aneuploid	0.66	0.34	0.32	NA	>20mm	<50
TAX577704	0	NA	0	er_pos	0	13.274	74.1081	1	30	1	NA	-0.138	0.138	NA	0.32	0.06	0.26	NA	>20mm	>=50
TAX577705	0	NA	0	er_neg	1	3.63288	57.6153	0	22	1	NA	-0.132	0.132	Aneuploid	0.23	0.23	0.01	NA	>20mm	>=50
TAX577706	0	NA	0	er_neg	1	0.471233	47.5181	1	30	1	NA	-0.094	0.094	NA	0.58	0.39	0.19	NA	>20mm	<50
TAX577490	1	Oligonucleotide 55K	0	er_neg	0	13.074	50	0	15	1	NA	-0.16	0.16	Aneuploid	0.4	0.3	0.1	NA	<=20mm	>=50
TAX577707	1	cDNA	0	er_pos	1	3.46849	41.8316	1	24	1	NA	-0.073	0.073	NA	0.32	0.27	0.05	NA	>20mm	<50
TAX577708	0	NA	0	er_neg	1	1.3863	52	1	15	0	NA	-0.163	0.163	NA	0.47	0.07	0.4	NA	<=20mm	>=50
TAX577709	0	NA	0	er_pos	0	13.0082	42.9945	0	NA	1	NA	-0.094	0.094	Aneuploid	0.2	0.04	0.17	NA	NA	<50
TAX577710	1	cDNA	0	er_neg	0	13.0055	66.3463	1	45	1	NA	-0.129	0.129	Aneuploid	0.6	0.06	0.54	NA	>20mm	>=50
TAX577711	0	NA	0	er_neg	1	2.0411	46.3096	1	35	1	NA	-0.119	0.119	Aneuploid	0.14	0.14	0	NA	>20mm	<50
TAX577327	1	Oligonucleotide 55K	0	er_pos	1	3.59726	35	1	24	1	2	-0.113	0.113	Diploid	0.17	0.04	0.13	G12	>20mm	<50
TAX577712	1	cDNA	0	er_pos	1	1.58356	75.1704	1	22	1	3	-0.124	0.124	Aneuploid	0.56	0.2	0.36	G3	>20mm	>=50
TAX577713	1	cDNA	0	er_neg	0	12.6658	72.0274	1	15	1	NA	-0.07	0.07	Aneuploid	0.36	0.32	0.04	NA	<=20mm	>=50
TAX577544	1	Oligonucleotide 55K	0	er_pos	0	12.5973	45	0	10	1	NA	-0.189	0.189	Diploid	0.1	0.02	0.08	NA	<=20mm	<50
TAX577423	1	Oligonucleotide 55K	0	er_pos	0	12.4521	40	0	18	1	3	-0.129	0.129	Diploid	0.2	0.1	0.1	G3	<=20mm	<50
TAX577275	1	Oligonucleotide 55K	0	er_neg	1	4.55342	43	0	15	1	3	-0.112	0.112	Diploid	0.22	0.21	0.01	G3	<=20mm	<50
TAX577571	1	Oligonucleotide 55K	0	er_pos	0	12.3288	46	0	30	1	3	-0.147	0.147	Aneuploid	0.47	0.4	0.07	G3	>20mm	<50
TAX577714	0	NA	0	er_neg	0	12.3123	66.5051	1	6	1	NA	-0.108	0.108	Diploid	0.41	0.39	0.02	NA	<=20mm	>=50
TAX577715	1	cDNA	0	er_neg	1	5.51507	72.7529	1	18	1	NA	-0.126	0.126	Aneuploid	0.24	0.23	0.01	NA	<=20mm	>=50
TAX577716	0	NA	0	er_neg	0	12.1699	62.037	0	25	1	NA	-0.113	0.113	Aneuploid	0.07	0.06	0.01	NA	>20mm	>=50
TAX577717	1	cDNA	1	er_neg	1	1.56712	74.5024	1	38	1	NA	-0.087	0.087	Aneuploid	0.62	0.54	0.08	NA	>20mm	>=50
TAX577718	0	NA	1	er_neg	0	12.0959	59.3676	0	22	1	NA	-0.109	0.109	Aneuploid	0.4	0.18	0.21	NA	>20mm	>=50
TAX577719	0	NA	0	er_neg	0	12.063	61.4073	0	35	1	NA	-0.1	0.1	Diploid	0.08	0.05	0.03	NA	>20mm	>=50
TAX577421	1	Oligonucleotide 55K	0	er_neg	1	1.41644	44	0	23	1	3	-0.136	0.136	Aneuploid	0.27	0.13	0.14	G3	>20mm	<50
TAX577720	0	NA	0	er_pos	0	12.0219	67	0	15	1	NA	-0.175	0.175	Aneuploid	0.6	0.52	0.07	NA	<=20mm	>=50
TAX577721	0	NA	0	er_neg	0	11.9836	37	0	2	1	NA	-0.141	0.141	Aneuploid	0.16	0.15	0.01	NA	<=20mm	<50
TAX577722	0	NA	1	er_pos	0	11.9425	47	0	30	1	NA	-0.065	0.065	Diploid	0.09	0.04	0.05	NA	>20mm	<50
TAX577034	1	Oligonucleotide 55K	0	er_neg	1	2.42192	66	1	32	1	3	-0.121	0.121	NA	0.3	0.06	0.24	G3	>20mm	>=50
TAX577284	1	Oligonucleotide 55K	0	er_neg	0	10.0521	45	1	35	1	3	-0.215	0.215	Aneuploid	0.29	0.29	0	G3	>20mm	<50
TAX577049	1	Oligonucleotide 55K	0	er_neg	1	0.271233	68	1	80	1	2	-0.162	0.162	NA	0.57	0.27	0.29	G12	>20mm	>=50
TAX577057	1	Oligonucleotide 55K	0	er_pos	1	6.05205	71	1	48	1	2	-0.161	0.161	NA	0.56	0.21	0.35	G12	>20mm	>=50
TAX577022	1	Oligonucleotide 55K	0	er_neg	0	13.3589	41	0	15	1	3	-0.204	0.204	NA	0.06	0.06	0	G3	<=20mm	<50
TAX577042	1	Oligonucleotide 55K	0	er_neg	1	1.4	39	1	32	1	3	-0.247	0.247	Aneuploid	0.06	0.06	0	G3	>20mm	<50
TAX577193	1	Oligonucleotide 55K	0	er_neg	0	8.52329	65	1	19	1	NA	-0.16	0.16	NA	0.55	0.54	0.02	NA	<=20mm	>=50
TAX577088	1	Oligonucleotide 55K	0	er_pos	0	11.8822	47	1	10	1	1	-0.077	0.077	NA	0.16	0.1	0.06	G12	<=20mm	<50
TAX577289	1	Oligonucleotide 55K	0	er_pos	0	9.55616	60	1	18	1	2	-0.076	0.076	Diploid	0.18	0.15	0.03	G12	<=20mm	>=50
TAX577569	1	Oligonucleotide 55K	0	er_pos	1	1.15342	44	1	34	1	3	-0.096	0.096	NA	0.66	0.16	0.5	G3	>20mm	<50
TAX577305	1	Oligonucleotide 55K	0	er_pos	0	8.44384	68	NA	22	1	3	-0.065	0.065	NA	0.37	0.19	0.18	G3	>20mm	>=50
TAX577129	1	Oligonucleotide 55K	0	er_pos	1	6.33425	37	1	NA	1	2	-0.082	0.082	NA	0.46	0.13	0.33	G12	NA	<50
TAX577128	1	Oligonucleotide 55K	0	er_pos	1	6.33425	37	1	46	1	2	-0.077	0.077	NA	0.27	0.14	0.13	G12	>20mm	<50
TAX577033	1	Oligonucleotide 55K	0	er_neg	0	NA	33	1	21	1	2	-0.064	0.064	Aneuploid	0.24	0.24	0.01	G12	>20mm	<50
TAX577723	0	NA	0	NA	NA	NA	NA	NA	NA	NA	NA	-0.088	0.088	NA	0.26	0.23	0.03	NA	NA	NA
TAX577053	1	Oligonucleotide 55K	0	er_neg	1	2.33425	53	1	20	1	2	-0.152	0.152	NA	0.37	0.33	0.04	G12	<=20mm	>=50
TAX577724	0	NA	0	er_pos	1	3.6	73	1	20	NA	NA	-0.109	0.109	NA	0.1	0.05	0.05	NA	<=20mm	>=50
TAX577040	1	Oligonucleotide 55K	0	er_neg	1	1.45753	43	1	60	1	NA	-0.123	0.123	HypoDiploid	0.4	0.11	0.29	NA	>20mm	<50
TAX577302	1	Oligonucleotide 55K	0	er_pos	1	1.79452	29	1	22	1	2	-0.122	0.122	NA	0.3	0.03	0.27	G12	>20mm	<50
TAX577012	1	Oligonucleotide 55K	0	er_pos	1	2.32877	38	1	17	1	NA	-0.144	0.144	NA	0.39	0.1	0.3	NA	<=20mm	<50
TAX577015	1	Oligonucleotide 55K	0	er_neg	1	0.315068	59	1	75	1	3	-0.16	0.16	NA	0.2	0.14	0.05	G3	>20mm	>=50
TAX577014	1	Oligonucleotide 55K	0	er_neg	1	4.20274	27	1	39	1	3	-0.177	0.177	NA	0.44	0.16	0.28	G3	>20mm	<50
TAX577052	1	Oligonucleotide 55K	0	er_neg	1	1.16164	69	1	120	1	2	-0.164	0.164	Diploid	0.41	0.13	0.27	G12	>20mm	>=50
TAX577171	1	Oligonucleotide 55K	0	er_pos	1	1.06575	64	0	25	1	2	-0.155	0.155	Aneuploid	0.58	0.14	0.44	G12	>20mm	>=50
TAX577725	0	NA	0	NA	NA	NA	NA	NA	NA	NA	NA	-0.201	0.201	NA	0.25	0.12	0.13	NA	NA	NA
TAX577726	0	NA	0	er_pos	0	0.96	NA	NA	35	NA	NA	-0.225	0.225	NA	0.6	0.14	0.46	NA	>20mm	NA
TAX577727	0	NA	0	er_pos	0	1.16	NA	NA	13	NA	NA	-0.136	0.136	NA	0.29	0.11	0.18	NA	<=20mm	NA
TAX577728	0	NA	0	er_pos	0	0.86	NA	1	19	NA	NA	-0.159	0.159	NA	0.67	0.47	0.2	NA	<=20mm	NA
TAX577729	0	NA	0	er_pos	0	1.76	NA	NA	NA	NA	NA	-0.147	0.147	NA	0.34	0.33	0.01	NA	NA	NA
TAX577730	0	NA	0	er_pos	0	4.04	NA	NA	15	NA	NA	-0.159	0.159	NA	0.37	0.19	0.19	NA	<=20mm	NA
TAX577731	0	NA	0	er_pos	0	1.52	NA	1	25	NA	NA	-0.179	0.179	NA	0.53	0.46	0.07	NA	>20mm	NA
TAX577732	0	NA	0	er_neg	0	1.21	NA	0	23	NA	NA	-0.146	0.146	NA	0.47	0.03	0.44	NA	>20mm	NA
TAX577733	0	NA	0	er_pos	0	1.18	NA	1	48	NA	NA	-0.131	0.131	NA	0.48	0.35	0.12	NA	>20mm	NA
TAX577734	0	NA	0	er_neg	0	1.3	NA	NA	14	NA	NA	-0.125	0.125	NA	0.41	0.1	0.32	NA	<=20mm	NA
TAX577735	0	NA	0	er_pos	0	1.09	NA	1	33	NA	NA	-0.144	0.144	NA	0.43	0.18	0.24	NA	>20mm	NA
TAX577736	0	NA	0	er_pos	0	1	NA	1	13	NA	NA	-0.242	0.242	NA	0.35	0.18	0.16	NA	<=20mm	NA
TAX577737	0	NA	0	er_neg	0	0.99	NA	1	9	NA	NA	-0.18	0.18	NA	0.48	0.42	0.06	NA	<=20mm	NA
* 1=Death, 0=alive
** 1= LN positive, 0= LN negative
*** Thresholds in log2ratio for calling gains and losses from CBS data
