# Supplementary material for: High-resolution genomic and expression analyses of copy number alterations in HER2-amplified breast cancer
Source: Breast Cancer Res. 2010 May 6;12(3):R25. doi: 10.1186/bcr2568 (PMC2917012; doi:10.1186/bcr2568)
Supplement: Additional file 5 — Significant GISTIC regions in HER2-amplified breast cancer. An Excel table presenting the 117 GISTIC regions, including genes significantly correlated between mRNA expression levels and copy numbers, and frequency of high-level amplifications on chromosome 17q. Additionally, the frequency of GISTIC regions in HER2+ tumors overall and stratified by ER status is presented and compared to corresponding frequencies in HER2- tumors stratified by ER status. [file bcr2568-S5.XLS]

## Sheet: SupplementaryTable2.txt
Additional File 5. GISTIC regions identified in 200 HER2+ breast cancers and comparison of frequency in HER2+ tumors versus HER2- tumors when stratified by ER-status.
GISTIC	Cytoband	Type	GISTIC	%	miRNAs in region**	Genes in GISTIC region	Genes with significant correlation	Frequency	Frequency	Frequency	Frequency	Fisher P	Frequency	Fisher P
Wide Peak Region *			q-value	Amplified			betwen copy number and	HER2+	HER2+/ER+	HER2+/ER-	HER2-/ER+	Bonferroni	HER2-/ER-	Bonferroni
				on chromosome			mRNA expression levels. ***	tumors	(%)	(%)	(%)	HER2+/ER+	(%)	HER2+/ER-
				17				(%)				vs		vs
												HER2-/ER+		HER2-/ER-
chr1:43056294-44005765	1p34.2	Gain	0.0004			SLC2A1,EBNA1BP2,WDR65,MGC17299,MGC52423,TIE1,MPL,CDC20,ELOVL1,MED8,C1orf84,KIAA0467,HYI,PTPRF,JMJD2A,ST3GAL3	SLC2A1,EBNA1BP2,ELOVL1,MED8,KIAA0467,HYI,PTPRF,JMJD2A	20	18	20	9	1	27	1
chr1:61095738-62094249	1p31.3	Gain	0.2			NFIA,TM2D1,INADL	NFIA,TM2D1,INADL	11	5	15	4	1	18	1
chr1:93726362-95038098	1p22.1	Gain	0.03		mir-760	FNBP1L,BCAR3,ERBP,GCLM,ABCA4,ARHGAP29,ABCD3,F3,SLC44A3	ABCD3	8	4	11	1	1	23	1
chr1:148452457-149210597	1q21.3	Gain	0.0001			SNX27,TNRC4,MRPL9,OAZ3,TDRKH,LRRN6D,RORC,THEM5,THEM4,S100A10,S100A11,THHL1,HRNR,FLG,IFPS,CRNN	SNX27,MRPL9,TDRKH	60	62	59	61	1	75	0.65
chr1:201861945-202369242	1q32.1	Gain	2.58e-31			RIPK5,TMCC2,NUAK2,C11orf17,FLJ10748,LEMD1,PCTK3,DKFZp761N1114,ELK4,SLC45A3	RIPK5	69	75	65	74	1	68	1
chr3:180182237-180964832	3q26.32	Gain	0.0048			WIG1,PIK3CA,KCNMB3,ZNF639,MFN1,GNB4,ACTL6A,MRPL47,NDUFB5,USP13	PIK3CA,ZNF639,MFN1,GNB4	24	24	25	18	1	42	0.74
chr4:73495658-75269440	4q13.3	Gain	0.1			ADAMTS3,FLJ38991,ANKRD17,ALB,AFP,AFM,RASSF6,IL8,CXCL6,PF4V1,CXCL1,PF4,PPBP,CXCL5,CXCL3	ADAMTS3,ANKRD17	10	12	9	7	1	15	1
chr5:1694544-1866636	5p15.33	Gain	2.79e-16			MRPL36,NDUFS6	NDUFS6	50	53	47	36	1	42	1
chr5:176130144-177093546	5q35.2	Gain	0.00067			UNC5A,HK3,RAP80,ZNF346,FGFR4,NSD1,RAB24,PX19,MXD3,LMAN2,RGS14,SLC34A1,PFN3,F12,GRK6,PRR7,DBN1,PDLIM7,DOK3,DDX41,FLJ10404,TMED9,B4GALT7,NY-REN-7	RAP80,ZNF346,NSD1,RAB24,MXD3,LMAN2,F12,DDX41,TMED9	32	28	33	26	1	15	0.15
chr6:13904396-14458529	6p23	Gain	2.52e-05			C6orf79,RNF182,CD83		24	25	24	14	1	25	1
chr6:33269195-33650566	6p21.32	Gain	0.05		mir-219-1	RXRB,SLC39A7,HSD17B8,RING1,VPS52,RPS18,B3GALT4,WDR46,HKE2,RGL2,TAPBP,ZNF297,DAXX,KIFC1,PHF1,C6orf82,SYNGAP1,ZBTB9,BAK1	RING1,VPS52,RGL2,PHF1	30	38	24	19	0.15	37	1
chr6:107138258-107769645	6q21	Gain	9.26e-09		mir-587	RTN4IP1,QRSL1,C6orf203,C6orf210		20	22	17	4	0.0002	25	1
chr7:40844-2150779	7p22.3	Gain	0.0011		mir-339	FAM20C,PRKAR1B,FLJ20397,UNC84A,C7orf20,CENTA1,LOC90639,CYP2W1,MGC11257,GPR146,GPR30,ZFAND2A,MICAL-L2,MAFK,MGC9712,MGC10911,LOC401296,MAD1L1,FTSJ2,NUDT1,SNX8	UNC84A,C7orf20,MGC11257,GPR30,MGC10911,MAD1L1,FTSJ2,NUDT1,SNX8	27	28	25	24	1	25	1
chr7:148195039-149605924	7q36.1	Gain	0.065		mir-1975	DKFZp762I137,ZNF425,ZNF398,ZNF282,ZNF212,LOC155060,KIAA1285,FLJ31413,FLJ12700,KIAA1862,ZNF467,LOC401431,ATP6V0E2L,MGC3036,C7orf29,RARRES2,REPIN1,MGC33584,GIMAP8	ZNF398,FLJ31413,FLJ12700,ZNF467,ATP6V0E2L	20	22	18	20	1	32	1
chr8:37399409-37710298	8p12	Gain	1.22e-10			ZNF703	ZNF703	28	36	24	35	1	22	1
chr8:61831337-63663681	8q12.3	Gain	0.065			CHD7,MGC34646,ASPH,FAM77D	CHD7,ASPH	47	45	48	39	1	42	1
chr8:102139242-102990900	8q22.3	Gain	2.52e-05			ZNF706,GRHL2,NCALD	ZNF706	65	67	63	49	0.81	65	1
chr8:128600813-129255056	8q24.21	Gain	1.12e-39		mir-1204, mir-1205, mir-1206, mir-1207, mir-1208	MYC		62	68	58	51	1	75	0.67
chr8:144587890-146242964	8q24.3	Gain	0.065		mir-937, mir-661, mir-939, mir-1234	ZC3H3,GSDMDC1,NAPRT1,EEF1D,TIGD5,PYCRL,TSTA3,ZNF623,ZNF707,LOC286076,MAPK15,FLJ46072,SCRIB,SIAHBP1,NRBP2,EPPK1,PLEC1,PARP10,GRINA,SPATC1,OPLAH,EXOSC4,GPAA1,CYC1,SHARPIN,MAF1,KIAA1875,C8orf30A,BOP1,HSF1,DGAT1,SCRT1,FBXL6,GPR172A,ADCK5,CPSF1,SLC39A4,VPS28,NFKBIL2,CYHR1,KIFC2,FOXH1,PPP1R16A,GPT,MFSD3,RECQL4,LRRC14,LRRC24,MGC70857,KIAA1688,ZNF34,RPL8,ZNF517,ZNF7,COMMD5,ZNF250,ZNF16	GSDMDC1,EEF1D,TSTA3,ZNF707,FLJ46072,SCRIB,SIAHBP1,NRBP2,GRINA,EXOSC4,GPAA1,CYC1,SHARPIN,MAF1,C8orf30A,FBXL6,SLC39A4,VPS28,CYHR1,PPP1R16A,MFSD3,LRRC14,MGC70857,KIAA1688,ZNF7,ZNF250	62	74	54	51	0.04	61	1
chr9:34263803-34758037	9p13.3	Gain	0.0005			NUDT2,KIAA1161,C9orf24,C9orf25,DNAI1,UNQ470,CNTFR,C9orf23,DCTN3,ARID3C,OPRS1,GALT,IL11RA,CCL27,CCL19,CCL21	C9orf23,DCTN3,OPRS1,GALT	23	28	20	10	0.03	20	1
chr9:136197717-137889858****	9q34.3	Gain	8.56e-08		mir-126	BTBD14A,LHX3,QSCN6L1,GPSM1,CARD9,SNAPC4,SDCCAG3,PMPCA,INPP5E,FLJ36779,NOTCH1,EGFL7,AGPAT2,FAM69B,LCN10,LCN6,LCN8,UNQ2541,MGC14141,KIAA1984,C9orf86,PHPT1,MAMDC4,EDF1,TRAF2,FBXW5,C8G,LCN12,PTGDS,FLJ45224,LOC286257,CLIC3,ABCA2,FLJ36268,FUT7,NPDC1,ENTPD2,C9orf140,UAP1L1,MAN1B1,DPP7,GRIN1,LOC389816,ANAPC2,SSNA1,C9orf75,MGC14327,NDOR1,DKFZP761H1710,MGC59937,SLC34A3,TUBB2,LOC401565,LOC441476,COBRA1,FLJ2…	LHX3,SNAPC4,SDCCAG3,EGFL7,AGPAT2,EDF1,TRAF2,LCN12,NPDC1,C9orf140,MAN1B1,ANAPC2,NDOR1,COBRA1,ZMYND19,C9orf37	42	46	39	13	3e-07	13	0.0004
chr10:12500292-13730163	10p13	Gain	0.019			CAMK1D,CCDC3,OPTN,MCM10,C10orf49,PHYH,SEPHS1,C10orf30,PRPF18,FRMD4A	SEPHS1	17	14	18	12	1	49	1e-05
chr10:79302077-82071278	10q22.3	Gain	0.08			POLR3A,RPS24,RAI17,PPIF,C10orf56,SFTPA2,SFTPA1,SFTPD,C10orf57,PLAC9,ANXA11,MAT1A	POLR3A,RPS24,RAI17,PPIF,C10orf57	13	14	12	8	1	13	1
chr10:133470856-135393628	10q26.3	Gain	7.79e-05		mir-202	FLJ46300,PPP2R2D,BNIP3,C10orf39,DPYSL4,STK32C,LRRC27,PWWP2,C10orf91,INPP5A,NKX6-2,C10orf92,C10orf93,GPR123,KNDC1,UTF1,VENTX,ADAM8,TUBGCP2,ZNF511,DRD1IP,PRAP1,C10orf125,ECHS1,PAOX,GTPBP7,SPRN,LOC619207,CYP2E1,SYCE1,FLJ44653,DUX4	PPP2R2D,PRAP1	26	32	22	10	0.0009	18	1
chr11:36021056-36513773	11p13	Gain	0.019			LDLRAD3,FLJ45212,COMMD9,FLJ14213,TRAF6	COMMD9,TRAF6	10	8	11	10	1	23	1
chr11:69183115-70081006	11q13.3	Gain	2.13e-13		mir-548k	ORAOV1,FGF19,FGF4,FGF3,TMEM16A,FADD,PPFIA1,CTTN,SHANK2	TMEM16A,FADD,PPFIA1,CTTN	31	46	21	35	1	23	1
chr11:76260080-76648551	11q13.5	Gain	4.47e-05			PHCA,B3Gn-T6,CAPN5,OMP,MYO7A,GDPD4	PHCA,MYO7A	19	32	11	19	1	24	1
chr12:6120040-6717298	12p13.31	Gain	0.0077			CD9,PLEKHG6,TNFRSF1A,SCNN1A,LTBR,TNFRSF7,TAPBPL,VAMP1,MRPL51,CNAP1,GAPDH,HOM-TES-103,NOL1,CHD4,GPR92,ACRBP,ING4,ZNF384,DKFZp547D2210,COPS7A	CD9,TNFRSF1A,LTBR,TAPBPL,ZNF384,COPS7A	27	29	25	17	1	42	0.51
chr12:55934146-56662373	12q14.1	Gain	5.91e-05		mir-616, mir-26a-2	KIAA1002,INHBC,INHBE,GLI1,ARHGAP9,MARS,DDIT3,MBD6,DCTN2,KIF5A,PIP5K2C,DTX3,GEFT,SLC26A10,GALGT,OS9,CENTG1,TSPAN31,CDK4,09-mar,CYP27B1,METTL1,DKFZP586D0919,TSFM,AVIL,CTDSP2,KUB3	OS9,TSPAN31,CDK4,TSFM,CTDSP2	30	36	26	21	1	12	0.47
chr12:68494268-69360061	12q15	Gain	0.17			RAB3IP,FLJ25056,CNOT2,KCNMB4,PTPRB,PTPRR	RAB3IP,CNOT2	16	21	14	21	1	12	1
chr13:113261409-114117194	13q34	Gain	0.02			TFDP1,ATP4B,GRK1,GAS6,FAM70B,RASA3,CDC16,UPF3A,C13orf8	CDC16,UPF3A	18	22	14	14	1	27	1
chr14:22168784-23260000	14q11.2	Gain	0.17		mir-208a, mir-208b	OXA1L,SLC7A7,MRPL52,MMP14,LRP10,FLJ38964,RBM23,SKB1,C14orf94,JUB,C14orf93,PSMB5,CDH24,ACIN1,C14orf119,CEBPE,SLC7A8,KIAA1443,BCL2L2,PABPN1,SLC22A17,EFS,IL17E,CKLFSF5,MYH6,MYH7,ZFHX2,THTPA,AP1G2,JPH4,DHRS2	OXA1L,MRPL52,LRP10,RBM23,PSMB5,C14orf119,BCL2L2,SLC22A17,EFS	16	17	16	15	1	16	1
chr15:87619983-88774596	15q26.1	Gain	0.02		mir-9-3	FLJ10719,POLG,RHCG,MGC45866,KIF7,PLIN,PEX11A,LOC56964,MESP1,ANPEP,AP3S2,C15orf38,DKFZp547K1113,IDH2,SEMA4B,CIB1,LOC390637,FLJ46079,NGRN,MGC75360,IQGAP1	AP3S2,SEMA4B,CIB1	20	20	20	11	1	18	1
chr16:1824310-2416313	16p13.3	Gain	1.69e-14		mir-1225, mir-940	FAHD1,MGC35212,HS3ST6,SEPX1,RPL3L,NDUFB10,RPS2,TBL3,NOXO1,GFER,SYNGR3,ZNF598,SLC9A3R2,NTHL1,TSC2,PKD1,RAB26,TRAF7,CASKIN1,GBL,MGC21830,E4F1,DNASE1L2,DCI,RNPS1,ABCA3	SEPX1,TSC2,PKD1,E4F1,DCI	52	59	48	53	1	29	0.26
chr16:29792822-31120743	16p11.2	Gain	0.0009			BOLA2,SEZ6L2,LOC253982,KCTD13,LOC124446,TAOK2,HIRIP3,FLJ90652,DOC2A,FAM57B,ALDOA,PPP4C,TBX6,YPEL3,GDPD3,MAPK3,CORO1A,GIYD1,GIYD2,SULT1A3,SULT1A4,CD2BP2,TBC1D10B,MYLPF,01-sep,ZNF553,LOC51333,XTP3TPA,SEPHS2,ITGAL,FLJ23436,MGC2474,MGC13138,ZNF688,FLJ32130,ZNF689,MGC3121,FBS1,SRCAP,PHKG2,LOC90835,RNF40,BCL7C,CTF1,LOC283932,FBXL19,MGC13024,KIAA0339,HSD3B7,STX1B2,STX4A,ZNF668,ZNF646,VKORC1,BCKDK,MYST1,…	KCTD13,LOC124446,HIRIP3,ALDOA,YPEL3,CORO1A,SULT1A4,CD2BP2,TBC1D10B,SEPHS2,PHKG2,STX4A,ZNF646,PRSS8	48	53	44	47	1	22	0.01
chr16:87147647-88779889	16q24.3	Gain	0.097			FLJ45530,NHN1,IL17C,CYBA,MVD,SNAI3,RNF166,LOC348180,FAM38A,FLJ45121,FLJ40448,CDT1,APRT,GALNS,HSPC176,CBFA2T3,LOC197322,FLJ36701,CDH15,FLJ31875,ANKRD11,SPG7,RPL13,CPNE7,DPEP1,PCOLN3,C16orf55,CDK10,MGC26885,C16orf7,ZFP276,FANCA,SPIRE2,KIAA1049,MC1R,TUBB3,FLJ20186,MGC16385,AFG3L1,MGC3101,GAS8,C16orf3,PRDM7	MVD,RNF166,LOC348180,APRT,LOC197322,ANKRD11,SPG7,CDK10,C16orf7,FLJ20186	22	18	24	10	1	21	1
chr17:24124322-24572918	17q11.2	Gain	1.68e-45	14	mir-451, mir-144	FLJ10700,ERAL1,FLOT2,MGC23280,PHF12,SEZ6,PIPOX,MYO18A,TIAF1	ERAL1,FLOT2,PHF12,PIPOX,MYO18A	62	74	55	17	8e-19	8	5e-15
chr17:28997755-29545782	17q12	Gain	0.0077	6		ACCN1		25	26	25	15	1	5	0.0005
chr17:34946406-35204942	17q12	Gain	0	83		NEUROD2,PPP1R1B,STARD3,TCAP,PNMT,PERLD1,ERBB2,C17orf37,GRB7,ZNFN1A3	PPP1R1B,STARD3,ERBB2,C17orf37,GRB7	100	100	100	23	4e-37	15	1e-51
chr17:45294025-45685773	17q21.33	Gain	1.31e-59	20		DLX4,DLX3,ITGA3,PDK2,LOC201191,PPP1R9B,SGCA,HILS1,COL1A1	DLX4,ITGA3,PDK2,PPP1R9B	60	63	58	32	8e-05	25	5e-06
chr17:51735963-52172700	17q23.2	Gain	0.012	8		FLJ38335,NOG	NOG	46	54	42	28	0.005	23	0.17
chr17:55119826-56059329	17q23.2	Gain	8.41e-20	6	mir-21	CLTC,BIT1,TMEM49,TUBD1,RPS6KB1,LOC51136,ABC1,CA4,USP32,LOC124773,APPBP2,PPM1D	CLTC,TMEM49,TUBD1,RPS6KB1,LOC51136,ABC1,USP32,APPBP2,PPM1D	50	58	46	30	0.002	28	0.38
chr17:59765288-60554447	17q24.1	Gain	0.24	3		PECAM1,POLG2,DDX5,LOC90799,SMURF2,FLJ34306,FLJ32065,GNA13	PECAM1,POLG2,DDX5,SMURF2,GNA13	52	58	48	31	0.004	30	0.4
chr17:63854918-64352420	17q24.2	Gain	0.0023474	5	mir-635	KIAA1001,WIPI49,PRKAR1A,FAM20A	PRKAR1A	45	50	43	29	0.12	32	1
chr17:70842883-71124557	17q25.1	Gain	1.28e-08	4		GRB2,KIAA0195,CASKIN2,TSEN54,LLGL2	GRB2,KIAA0195	47	53	43	35	0.98	42	1
chr17:77390101-78398677	17q25.3	Gain	0.023	1		P4HB,ARHGDIA,THOC4,ANAPC11,NPB,PCYT2,SIRT7,MAFG,PYCR1,LOC147111,ASPSCR1,STRA13,LRRC45,RAC3,DCXR,RFNG,GPS1,DUS1L,FASN,FLJ23754,LOC284001,SLC16A3,CSNK1D,CD7,SECTM1,FLJ35767,UTS2R,FLJ22222,FLJ23825,MGC4368,NARF,FOXK2,WDR45L,RAB40B,FN3KRP,FN3K,TBCD,FLJ13841	ARHGDIA,STRA13,DCXR,GPS1,CSNK1D,SECTM1,FOXK2,RAB40B,FN3KRP,TBCD	46	61	35	39	0.14	44	1
chr19:23037-2018523	19p13.3	Gain	2.6e-12		mir-1302-2, mir-1909	OR4F17,FLJ45445,PPAP2C,KIAA1193,THEG,C19orf19,MADCAM1,C19orf20,CDC34,GZMM,BSG,HCN2,POLRMT,FGF22,FLJ45684,RNF126,FSTL3,PRSSL1,PALM,C19orf21,PTBP1,PRG2,AZU1,PRTN3,ELA2,DF,THRAP5,C19orf22,GPR54,ARID3A,WDR18,GRIN3B,C19orf6,CNN2,ABCA7,HA-1,POLR2E,GPX4,KIAA0963,STK11,C19orf26,ATP5D,MIDN,C19orf23,CIRBP,C19orf24,EFNA2,MUM1,NDUFS7,GAMT,DAZAP1,RPS15,APC2,C19orf25,PCSK4,C19orf32,THSD6,RKHD1,MBD3,UQCR,TCF3,A…	ABCA7,GPX4,C19orf24,RPS15,UQCR	47	43	48	23	0.1	15	5e-07
chr19:13844286-14245943	19p13.12	Gain	0.2		mir-181c, mir-181d	MGC11271,CC2D1A,FLJ23447,RFX1,RLN3,IL27RA,SAMD1,PRKACA,ASF1B,LPHN1		34	43	28	20	0.01	30	1
chr19:18157622-18846571	19p13.11	Gain	1.81e-06			FKSG24,RAB3A,PDE4C,KIAA1683,JUND,LSM4,PGPEP1,GDF15,LRRC25,SSBP4,ISYNA1,ELL,FKBP8,MGC2749,UBA52,FLJ20850,CRLF1,C19orf4,FLJ11078,MECT1,COMP,RENT1,GDF1,LASS1	FKSG24,LSM4,PGPEP1,ELL,MGC2749	34	46	27	22	0.01	34	1
chr19:34733312-35212940	19q12	Gain	0.097			POP4,PLEKHF1,C19orf12,CCNE1,C19orf2	POP4,CCNE1,C19orf2	23	24	22	11	0.48	36	1
chr19:43251702-43727640	19q13.2	Gain	4.47e-05			SIPA1L3,DPF1,PPP1R14A,SPINT2,LOC541469,C19orf33,YIF1B,KCNK6,C19orf15,PSMD8,GGN,LOC147965,RASGRP4,RYR1	SIPA1L3,SPINT2,KCNK6,PSMD8	41	46	37	19	0.0003	38	1
chr19:60512441-61269560	19q13.42	Gain	2.14e-25			BRSK1,SUV420H2,COX6B2,IL11,MDAC1,RPL28,UBE2S,LOC284296,ISOC2,ZNF628,KLP1,FLJ35258,ZNF579,FLJ14768,ZNF524,LOC147808,ZNF580,ZNF581,HSU79303,U2AF2,EPN1,NALP9,NALP11,NALP4,NALP13,NALP8,NALP5	KLP1,ZNF579,FLJ14768,ZNF524,LOC147808,ZNF580,ZNF581,HSU79303,U2AF2,EPN1	52	59	46	19	3e-09	21	0.003
chr20:79870-1884822	20p13	Gain	0.0014			DEFB127,DEFB129,DEFB32,C20orf96,ZCCHC3,SOX12,C20orf98,TRIB3,C20orf18,TBC1D20,CSNK2A1,TCF15,SRXN1,SCRT2,C20orf54,C20orf55,ANGPT4,RSPO4,PSMF1,C20orf46,SNPH,SDCBP2,FKBP1A,NSFL1C,PTPNS1L2,SIRPB1,SIRPB2,PTPNS1	ZCCHC3,SOX12,TRIB3,TBC1D20,CSNK2A1,SRXN1,RSPO4,PSMF1,FKBP1A,NSFL1C	35	42	30	30	1	23	1
chr20:33504129-34335940	20q11.22	Gain	0.0096		mir-1289-1	CEP2,C20orf173,C20orf47,SPAG4,CPNE1,RBM12,NFS1,C20orf52,RNPC2,PHF20,SCAND1,C20orf152,EPB41L1,C20orf4	SPAG4,CPNE1,NFS1,C20orf52,PHF20,EPB41L1,C20orf4	42	47	39	36	1	27	1
chr20:51615905-52296663	20q13.2	Gain	0.0005			ZNF217,BCAS1,CYP24A1,PFDN4	ZNF217	44	50	41	38	1	39	1
chr20:61079458-62434349	20q13.33	Gain	2.65e-20		mir-124-3, mir-941-1, mir-941-2, mir-941-3, mir-1914, mir-647	BHLHB4,C20orf51,YTHDF1,BIRC7,C20orf58,ARFGAP1,COL20A1,CHRNA4,KCNQ2,EEF1A2,C20orf149,PTK6,SRMS,MGC5356,PRIC285,GMEB2,STMN3,RTEL1,TNFRSF6B,ARFRP1,ZGPAT,LIME1,SLC2A4RG,BTBD4,C20orf135,TPD52L2,DNAJC5,UCKL1,GM632,SAMD10,C20orf14,LOC284739,SOX18,TCEA2,RGS19,OPRL1,LOC198437,GPR8,MYT1,PCMTD2	YTHDF1,ARFGAP1,CHRNA4,PRIC285,TNFRSF6B,ARFRP1,SLC2A4RG,BTBD4,UCKL1,SAMD10,TCEA2,PCMTD2	56	63	51	49	1	44	1
chr21:44865245-45570882	21q22.3	Gain	2.4e-10			C21orf29,KRTAP10-9,KRTAP10-10,KRTAP10-11,KRTAP12-4,KRTAP12-3,KRTAP12-2,KRTAP12-1,KRTAP10-12,UBE2G2,SUMO3,PTTG1IP,ITGB2,C21orf69,C21orf67,C21orf70,ADARB1,POFUT2,C21orf86,C21orf93	SUMO3,PTTG1IP,POFUT2,C21orf86	45	47	43	23	0.01	35	1
chr22:36133954-37210936	22q13.1	Gain	7.79e-05		mir-658, mir-659	MFNG,CARD10,CDC42EP1,LGALS2,GGA1,SH3BP1,PDXP,LGALS1,MGC3731,TRIOBP,H1F0,GCAT,GALR3,LOC129138,EIF3S6IP,MICAL-L1,C22orf23,POLR2F,SOX10,PRKCABP,SLC16A8,BAIAP2L2,PLA2G6,MAFF,C22orf5,CSNK1E,LOC400927,KCNJ4,KDELR3,DDX17	GGA1,SH3BP1,MGC3731,H1F0,LOC129138,POLR2F,C22orf5,CSNK1E,DDX17	26	30	22	11	0.01	25	1
chr1:17844-3045749	1p36.33	Loss	0.097		mir-1302-2, mir-1977, mir-200b, mir-200a, mir-429	OR4F5,OR4F29,OR4F3,OR4F16,FLJ22639,SAMD11,NOC2L,KLHL17,PLEKHN1,HES4,G1P2,AGRN,C1orf159,TTLL10,TNFRSF18,TNFRSF4,SDF4,B3GALT6,UBE2J2,SCNN1D,CENTB5,PUSL1,CPSF3L,MGC10334,DVL1,MXRA8,AURKAIP1,MRPL20,VWA1,ATAD3B,ATAD3A,SSU72,CDC2L2,SLC35E2,NADK,GNB1,CALML6,TMEM52,LOC339457,GABRD,PRKCZ,C1orf86,SKI,FLJ13941,RER1,PEX10,PANK4,HES5,TNFRSF14,C1orf93,MELL1,ARPM2,PRDM16	NOC2L,HES4,SSU72,SLC35E2,NADK,GNB1,RER1,PEX10,PANK4,TNFRSF14,C1orf93	30	34	28	22	1	23	1
chr1:15395307-16076663	1p36.21	Loss	2.81e-29			EFHD2,CTRC,ELA2A,ELA2B,CASP9,DNAJC16,AGMAT,DDI2,RSC1A1,SLC25A34,LOC388595,FBLIM1,SPEN,ZBTB17,C1orf64	RSC1A1,FBLIM1,SPEN	36	45	30	28	0.66	35	1
chr1:50551114-51312830	1p32.3	Loss	0.23			FAF1,CDKN2C	FAF1	23	36	16	21	1	13	1
chr1:99304566-100650339	1p21.2	Loss	8.37e-13		mir-553	LPPR4,PALMD,SDFR2,AGL,SLC35A3,HIAT1,SASS6,FLJ10287,LRRC39,DBT,RTCD1,CDC14A	HIAT1,RTCD1	30	39	24	25	1	20	1
chr1:117913842-144308682	1p12	Loss	0.097			GDAP2,WDR3,SPAG17,TBX15,WARS2,HAO2,HSD3B2,HSD3B1,PHGDH,HMGCS2,REG4,ADAM30,NOTCH2,LOC440607,PPIAL4,PDE4DIP,SEC22L1,NOTCH2NL,HFE2,TXNIP,POLR3GL,LIX1L,RBM8A,PEX11B,ITGA10,ANKRD35,PIAS3,NUDT17,POLR3C,ZNF364,CD160,PDZK1,LOC200030,PRKAB2,FMO5,CHD1L,BCL9	GDAP2,WDR3,WARS2,LIX1L	22	26	19	1	9e-11	1	8e-05
chr2:233464995-234448973	2q37.1	Loss	0.0003			TNRC15,KCNJ13,UNQ830,NGEF,NEU2,INPP5D,ATG16L1,SAG,DGKD,USP40,UGT1A8,UGT1A10,UGT1A9,UGT1A7,UGT1A6,UGT1A5,UGT1A4,UGT1A3,HCG3	DGKD	13	16	11	17	1	28	0.09
chr3:47487641-49606792	3p21.31	Loss	0.0058		mir-1226, mir-425, mir-191	SCAP,FLJ20211,CSPG5,SMARCC1,DHX30,MAP4,CDC25A,CAMP,ZNF589,NME6,FBXW12,PLXNB1,FLJ12436,HSPC016,TREX1,SCOTIN,PFKFB4,UCN2,COL7A1,UQCRC1,LOC440955,SLC26A6,CELSR3,NCKIPSD,IHPK2,PRKAR2A,SLC25A20,ARIH2,PH-4,WDR6,DALRD3,DKFZP564J0123,IMPDH2,FLJ20259,QARS,USP19,LAMB2,FLJ12800,MGC35097,LOC339834,STGC3,FLJ43654,USP4,GPX1,RHOA,TCTA,AMT,NICN1,DAG1,BSN	SCAP,SMARCC1,MAP4,NME6,PLXNB1,SCOTIN,UQCRC1,SLC26A6,WDR6,QARS,USP19,LAMB2,USP4,RHOA,AMT,DAG1	32	28	34	22	1	49	1
chr3:73471190-74449437	3p13	Loss	1.41e-25			PDZRN3,CNTN3		33	33	34	23	1	46	1
chr4:3117056-5366056	4p16.2	Loss	9.38e-21			HD,LOC345222,RGS12,HGFAC,FLJ33718,LRPAP1,FLJ35424,ADRA2C,OTOP1,MGC13159,LYAR,ZNF509,D4S234E,STX18,MSX1,CYTL1,STK32B	HD,RGS12,LRPAP1	30	28	31	14	0.64	49	0.65
chr4:39330887-40751599	4p14	Loss	0.0058			UGDH,LOC201895,HIP2,SCC-112,N4BP2,RHOH,CHRNA9,FLJ20273,FLJ14001,APBB2	LOC201895,HIP2,SCC-112,APBB2	26	21	30	13	1	46	0.94
chr4:85131853-86607203	4q21.23	Loss	0.23			NKX6-1,CDS1,WDFY3,C4orf12	WDFY3	16	18	16	11	1	37	0.01
chr4:188363860-188866451	4q35.2	Loss	1.24e-09					18	17	18	18	1	58	3e-09
chr5:52691294-53085758	5q11.2	Loss	0.15			FST,NDUFS4	NDUFS4	18	13	22	12	1	57	1e-06
chr5:90381625-92128581	5q14.3	Loss	3.05e-12			MASS1,ARRDC3		24	16	30	14	1	70	9e-09
chr5:137239525-138793400	5q31.2	Loss	0.15			MYOT,PKD2L2,C5orf5,WNT8A,NME5,BRD8,KIF20A,CDC23,GFRA3,CDC25C,FAM53C,JMJD1B,C5orf19,EGR1,ETF1,HSPA9B,CTNNA1,LRRTM2,SIL1,MATR3,PAIP2,SLC23A1,PACAP,DNAJC18	BRD8,CDC23,GFRA3,FAM53C,JMJD1B,CTNNA1,SIL1,MATR3	18	11	22	10	1	56	3e-09
chr6:88549154-91020648	6q15	Loss	0.0058			SPACA1,CNR1,RNGTT,PNRC1,SRrp35,ACY1L2,GABRR1,GABRR2,UBE2J1,RRAGD,ANKRD6,DJ122O8.2,MDN1,CASP8AP2,CX62,BACH2	PNRC1,UBE2J1,MDN1	20	16	23	39	0.01	22	1
chr6:161326104-163463659	6q26	Loss	3.05e-12			MAP3K4,AGPAT4,C6orf59,PARK2,PACRG		23	12	30	33	0.02	27	1
chr7:72519572-73429688	7q11.23	Loss	0.15		mir-590	WBSCR18,WBSCR22,STX1A,ABHD11,CLDN3,CLDN4,WBSCR27,WBSCR28,ELN,LIMK1,WBSCR1,LAT2,RFC2,CYLN2,LOC442582,GTF2IRD1,WBSCR23	WBSCR18,ABHD11,CLDN3,CLDN4,WBSCR27	10	11	9	12	1	12	1
chr8:1079379-2612270	8p23.3	Loss	2.81e-05		mir-596	DLGAP2,CLN8,C8orf61,ARHGEF10,KBTBD11,MYOM2	CLN8,C8orf61	56	57	55	42	1	51	1
chr8:24116700-26412170	8p21.2	Loss	1.26e-113			ADAM28,ADAMDEC1,ADAM7,NEF3,NEFL,DOCK5,GNRH1,KCTD9,CDCA2,PPP2R2A,BNIP3L,LOC440258	ADAM28,DOCK5,KCTD9,PPP2R2A	59	62	57	42	0.24	58	1
chr8:39053921-40567036	8p11.21	Loss	0.011			ADAM9,ADAM32,ADAM18,ADAM2,INDO,LOC169355,C8orf4,ZMAT4	C8orf4,ZMAT4	34	32	35	12	0.02	23	1
chr8:52746322-53410129	8q11.23	Loss	0.15			PCMTD1,ST18	PCMTD1	13	12	14	6	1	18	1
chr9:2643868-4301489	9p24.2	Loss	6.6e-05			VLDLR,KCNV2,KIAA0020,RFX3,GLIS3	KIAA0020	32	36	31	27	1	22	1
chr9:24176633-25065200	9p21.3	Loss	8.25e-31					35	41	32	29	1	34	1
chr9:38261090-44902257	9p13.1	Loss	0.003			ALDH1B1,IGFBPL1,FLJ35740,CNTNAP3,LOC401507,ZNF658,FLJ45202,C9orf36,ZNF658B,MGC21881,LOC389832		29	36	25	17	0.08	20	1
chr9:101493009-104133141	9q31.1	Loss	9.21e-08			GRIN3A,CYLC2,SMC2L1		20	28	16	18	1	33	0.22
chr9:129492308-131699592	9q34.11	Loss	0.23			PRRX2,PTGES,TOR1B,TOR1A,C9orf78,USP20,FNBP1,GPR107,FLJ46836,FREQ,ASS,PRDM12,EXOSC2,ABL1,P518,FIBCD1,LAMC3,C9orf58,NUP214,FAM78A,PPAPDC3,POMT1,UCK1,RAPGEF1	TOR1A,USP20,GPR107,ABL1,C9orf58,POMT1,UCK1,RAPGEF1	16	18	14	15	1	38	0.001
chr10:57503933-59087457	10q21.1	Loss	0.23			ZWINT	ZWINT	12	13	12	14	1	26	0.62
chr10:133185933-133900001	10q26.3	Loss	2.81e-05			FLJ46300,PPP2R2D,BNIP3,C10orf39,DPYSL4,STK32C	PPP2R2D	17	9	22	15	1	36	1
chr11:202676-1785280	11p15.5	Loss	9.84e-12		mir-210	RIC8A,SIRT3,PSMD13,NALP6,FLJ22635,IFITM5,IFITM2,IFITM1,IFITM3,Beta4GalNAc-T4,PKP3,SIGIRR,TMEM16J,PTDSS2,RNH1,HRAS,LRRC56,C11orf35,RASSF7,KIAA1542,IRF7,MUCDHL,SCT,DRD4,DEAF1,TMEM80,EPS8L2,TALDO1,FLJ34283,BM88,SLC25A22,LRDD,RPLP2,PNPLA2,MGC45840,CD151,POLR2L,TSPAN4,MGC3234,AP2A2,MUC2,TOLLIP,BRSK2,HCCA2,DUSP8,KRTAP5-1,KRTAP5-2,KRTAP5-3,KRTAP5-4,LOC387742,KRTAP5-6,CTSD	TSPAN4	24	17	29	20	1	43	1
chr11:105167963-107056562	11q22.3	Loss	3.08e-37			GRIA4,KIAA1826,KBTBD3,AASDHPPT,GUCY1A2,CWF19L2,LOC91801,ELMOD1	KIAA1826,KBTBD3,AASDHPPT,CWF19L2	40	46	37	51	1	44	1
chr11:131969104-133368176	11q25	Loss	0.0058			OPCML,SPATA19,LOC283174		34	41	30	48	1	51	0.05
chr12:11816362-13152331	12p13.2	Loss	4.6e-06		mir-1244, mir-613, mir-614	ETV6,BCL2L14,LRP6,MANSC1,LOH12CR1,DUSP16,CREBL2,GPR19,CDKN1B,DKFZP434F0318,DDX47,GPRC5A,GPRC5D,HEBP1,KIAA1467,GSG1	ETV6,MANSC1,DUSP16,CREBL2,HEBP1	18	20	16	16	1	27	1
chr12:128304579-132389806	12q24.33	Loss	0.00015			KIAA1944,FZD10,PIWIL1,KIAA0318,EPIM,RAN,GPR133,LOC338797,SFRS8,MMP17,ULK1,PUS1,EP400,FLJ33915,DDX51,NOC4L,GALNT9,P2RX2,POLE,PXMP2,MGC5352,GOLGA3,CHFR,ZNF605,ZNF26,ZNF84,ZNF140,ZNF10,ZNF268	RAN,SFRS8,PUS1,ZNF84,ZNF140	14	9	17	9	1	25	1
chr13:17918020-19554055	13q12.11	Loss	6.6e-05			TUBA2,TPTE2,HSMPP8,PSPC1,ZMYM5,ZNF198	HSMPP8,PSPC1,ZMYM5,ZNF198	28	34	24	36	1	44	0.06
chr13:111758242-112852253	13q34	Loss	4.02e-24			SOX1,LOC122258,TUBGCP3,FLJ26443,ATP11A,MCF2L,F7,F10	SOX1	29	30	29	35	1	37	1
chr14:29890157-31059479	14q12	Loss	0.23		mir-624	KIAA1333,SCFD1,COCH,STRN3,AP4S1,HECTD1,C14orf126	SCFD1,STRN3,AP4S1,HECTD1,C14orf126	14	11	16	8	1	39	0.002
chr14:101731613-103698678	14q32.32	Loss	6.79e-07		mir-203	WDR20,RAGE,C14orf131,CINP,KIAA0329,ANKRD9,RCOR1,TRAF3,AMN,CDC42BPB,TNFAIP2,EIF5,MARK3,CKB,C14orf172,BAG5,C14orf153,KNS2,XRCC3,ZFYVE21,PPP1R13B,C14orf2,TDRD9	WDR20,C14orf131,CINP,RCOR1,CDC42BPB,CKB,BAG5,C14orf153,KNS2,XRCC3,ZFYVE21,PPP1R13B,C14orf2	18	12	22	17	1	45	0.01
chr15:18272238-22774822	15q11.2	Loss	3.05e-12		mir-1268	LOC283755,POTE15,LOC400968,OR4M2,OR4N4,TUBGCP5,CYFIP1,NIPA2,NIPA1,FLJ35785,D15F37,LOC390535,FLJ36144,MKRN3,MAGEL2,NDN,C15orf2,SNRPN,SNURF	TUBGCP5,CYFIP1,NIPA2,SNRPN	22	25	21	10	0.11	35	1
chr16:34982283-45229361	16q11.2	Loss	0.097			FLJ43980,SHCBP1		20	28	15	20	1	23	1
chr16:59823531-61292129	16q21	Loss	1.05e-34			CDH8		35	54	23	63	1	49	0.002
chr16:80991215-81911703	16q23.3	Loss	0.0058			CDH13		32	53	20	65	1	44	0.005
chr17:5837803-6804218	17p13.2	Loss	6.6e-05	0		KIAA0523,AIPL1,FAM64A,PITPNM3,KIAA0753,TXNL5,MED31,SLC13A5,BIRC4BP,FBXO39,TEKT1		39	46	35	44	1	49	1
chr17:12749335-14235312	17p12	Loss	1.08e-75	0	mir-548h-3	KIAA0672,ELAC2,HS3ST3A1,COX10,CDRT15,HS3ST3B1	ELAC2,COX10	53	64	45	49	1	58	1
chr17:27021987-27941946	17q11.2	Loss	0.15	2	mir-632	HSA272196,C17orf40,SUZ12,LRRC37B,RHOT1,RHBDL4,NJMU-R1,ZNF207,PSMD11,CDK5R1,MYO1D	SUZ12,RHOT1,ZNF207,PSMD11,MYO1D	30	36	27	17	0.08	42	1
chr17:30090511-30645726	17q12	Loss	9.38e-21	6		CCT6B,CCDC16,LIG3,RFFL,RAD51L3,DKFZp434H2215,NLE1,CMYA4,AMAC1,MGC19764	CCT6B,CCDC16,RFFL,RAD51L3,NLE1	30	30	30	17	1	42	1
chr17:37572176-38230687	17q21.2	Loss	8.25e-31	0		KCNH4,HCRT,LGP1,STAT5B,STAT5A,STAT3,PTRF,ATP6V0A1,NAGLU,HSD17B1,COASY,MLX,TBPIP,LOC162427,TUBG1,TUBG2,FLJ21019,CCR10,CNTNAP1,EZH1,RAMP2,VPS25,WNK4,FLJ40137,BECN1	STAT5A,STAT3,ATP6V0A1,COASY,MLX,TUBG1,TUBG2,EZH1,VPS25	36	36	37	18	0.2	35	1
chr17:47638124-48850755	17q22	Loss	6.79e-07	2				20	25	16	9	0.08	27	1
chr17:66004374-67225339	17q24.3	Loss	0.0058	1				16	20	15	11	1	11	1
chr18:3109558-4422177	18p11.31	Loss	1.08e-11			MYOM1,MRCL3,MRLC2,TGIF,DLGAP1	MRCL3,MRLC2	28	36	24	23	1	17	1
chr18:38729372-39548302	18q12.3	Loss	8.82e-28			RIT2,SYT4		34	32	35	21	1	26	1
chr18:75261844-76098439	18q23	Loss	0.0014			NFATC1,FLJ25715,CTDP1,KCNG2,PQLC1,TXNL4A,C18orf22,KIAA0863,PARD6G	CTDP1,PQLC1,TXNL4A,C18orf22,KIAA0863	28	26	29	22	1	28	1
chr19:8361971-9267119	19p13.2	Loss	9.21e-08			RAB11B,02-mar,HNRPM,PRAM1,ZNF414,MYO1F,ADAMTS10,MGC33407,OR2Z1,ZNF558,MBD3L1,ZNF560,OR1M1,OR7G2,OR7G1,OR7G3,ZNF317,OR7D2,OR7D4	ADAMTS10,ZNF317	20	28	15	15	1	19	1
chr19:21474790-32626502	19p12	Loss	0.23			ZNF429,ZNF100,ZNF43,ZNF208,ZNF257,ZNF676,ZNF91,ZNF675,ZNF681,LOC388524,ZNF254,ZNF539	ZNF43,ZNF91,ZNF254	18	26	14	9	0.02	8	1
chr19:62840823-63770533	19q13.43	Loss	0.0003			ZNF211,ZSCAN4,ZNF551,ZNF154,ZNF671,FLJ38288,ZNF586,ZNF552,ZNF587,ZNF417,ZNF418,ZNF256,C19orf18,ZNF606,ZSCAN1,ZNF135,ZNF447,ZNF329,ZNF274,ZNF544,ZNF8,LOC113386,HKR2,A1BG,ZNF497,RPS5,ZNF584,ZNF132,FLJ45850,ZNF324,ZNF446,SLC27A5,ZNF499,TRIM28,CHMP2A,UBE2M,ZNF42	ZNF211,ZNF544,ZNF8,LOC113386,HKR2,RPS5,ZNF132,ZNF324,ZNF499,TRIM28,CHMP2A,ZNF42	13	8	16	10	1	18	1
chr20:13199231-14580838	20p12.1	Loss	4.6e-06			TASP1,C20orf6,C20orf7,C20orf133,FLRT3	C20orf7	14	11	16	5	1	24	1
chr21:16736337-17552160	21q21.1	Loss	2.5e-07		mir-99a, let-7c, mir-125b-2	C21orf34		14	17	12	18	1	22	1
chr22:31691388-32839327	22q12.3	Loss	8.37e-13			SYN3,LARGE		22	25	20	42	0.97	28	1
chr22:47722916-49441620	22q13.33	Loss	0.02			FLJ44385,LOC348645,BRD1,ZBED4,ALG12,MGC11256,PIM3,FLJ41993,MLC1,MOV10L1,PANX2,PP2447,SELO,TUBGCP6,HDAC10,MAPK12,MAPK11,SAPS2,SBF1,ADM2,MIOX,BC002942,hCAP-H2,SCO2,ECGF1,LOC440836,MGC16635,CPT1B,CHKB,MAPK8IP2,ARSA	ALG12,PIM3,BC002942,CPT1B,CHKB	22	24	22	41	0.64	34	1
* Genomic positions given in hg17 build.
** miRNAs matched to miRBase version 13.0 by conversion of hg17 positions to corresponding hg18 positions.
*** Significantly correlated genes determined from correlation analysis (p<0.05 when adjusted for multipel testing). Not all genes in regions are present in corresponding gene expression profiles.
**** GISTIC regions in bold show significant difference in frequency between HER2+/ER+ and HER2-/ER+ tumors, and HER2+/ER- and HER2-/ER- tumors.
