# Supplementary material for: High-resolution genomic and expression analyses of copy number alterations in HER2-amplified breast cancer
Source: Breast Cancer Res. 2010 May 6;12(3):R25. doi: 10.1186/bcr2568 (PMC2917012; doi:10.1186/bcr2568)
Supplement: Additional file 7 — Frequency of GISTIC regions in HER2-amplified and HER2-negative breast cancer. An Excel table containing the results from the comparison of frequencies of the identified GISTIC regions in HER2-amplified breast cancer compared to HER2- tumors classified according to gene expression subtypes. [file bcr2568-S7.XLS]

## Sheet: FISHERtest_HER2_GIST#19A50B.txt
Additional File 7. Frequency comparison of GISTIC-regions in 200 HER2+ tumors versus HER2- tumors classified according to four molecular subtypes in BC.
GISTIC Region*	Cytoband	Type	GISTIC	CNA	P-value**	CNA	P-value**	CNA	P-value**	CNA	P-value**	CNA
			q-value	HER2	Basal vs	Basal	Luminal A	Luminal A	Luminal B	Luminal B	Normal	Normal
				(%)	HER2	(%)	vs HER2	(%)	vs HER2	(%)	vs HER2	(%)
chr1:43056294-44005765	1p34.2	Gain	0.0004	20	0.251119	35	0.0287073	6	1	10	1	9
chr1:61095738-62094249	1p31.3	Gain	0.2	11	0.108094	25	0.0820182	2	0.765725	1	1	6
chr1:93726362-95038098	1p22.1	Gain	0.03	8	0.00123584	26	0.666309	1	1	1	1	3
chr1:148452457-149210597	1q21.3	Gain	0.0001	60	0.0634639	79	1	66	1	53	1	66
chr1:201861945-202369242	1q32.1	Gain	2.58e-31	69	1	62	1	78	1	73	1	71
chr3:180182237-180964832	3q26.32	Gain	0.0048	24	0.00388132	47	1	16	1	27	1	11
chr4:73495658-75269440	4q13.3	Gain	0.1	10	1	15	1	3	1	9	1	6
chr5:1694544-1866636	5p15.33	Gain	2.79e-16	50	1	45	0.127755	32	1	36	1	26
chr5:176130144-177093546	5q35.2	Gain	0.00067	32	0.0310091	14	1	22	1	29	1	20
chr6:13904396-14458529	6p23	Gain	2.52e-05	24	1	28	0.435864	12	1	23	1	9
chr6:33269195-33650566	6p21.32	Gain	0.05	30	1	37	1	18	1	23	1	14
chr6:107138258-107769645	6q21	Gain	9.26e-09	20	1	24	8.84029e-06	2	1	10	1	6
chr7:40844-2150779	7p22.3	Gain	0.0011	27	1	29	1	21	1	32	1	11
chr7:148195039-149605924	7q36.1	Gain	0.065	20	0.0538918	39	1	20	1	17	1	17
chr8:37399409-37710298	8p12	Gain	1.22e-10	28	1	20	1	26	0.790976	45	1	26
chr8:61831337-63663681	8q12.3	Gain	0.065	47	1	41	0.25188	31	1	52	1	23
chr8:102139242-102990900	8q22.3	Gain	2.52e-05	65	1	67	1.45675e-05	37	1	79	0.137387	34
chr8:128600813-129255056	8q24.21	Gain	1.12e-39	62	1	76	0.000681359	38	0.0541962	84	1	40
chr8:144587890-146242964	8q24.3	Gain	0.065	62	1	60	0.000266898	37	1	78	1	43
chr9:34263803-34758037	9p13.3	Gain	0.0005	23	1	21	0.0652009	9	1	12	1	14
chr9:136197717-137889858	9q34.3	Gain	8.56e-08	42	2.90396e-07	12	1.11117e-07	12	0.00115319	14	0.248428	14
chr10:12500292-13730163	10p13	Gain	0.019	17	1.40867e-11	56	1	8	1	22	1	11
chr10:79302077-82071278	10q22.3	Gain	0.08	13	1	16	1	7	1	14	1	6
chr10:133470856-135393628	10q26.3	Gain	7.79e-05	26	0.48039	13	0.151046	12	0.0142476	6	1	9
chr11:36021056-36513773	11p13	Gain	0.019	10	0.204813	23	1	12	1	12	1	9
chr11:69183115-70081006	11q13.3	Gain	2.13e-13	31	1	25	1	29	1	48	1	23
chr11:76260080-76648551	11q13.5	Gain	4.47e-05	19	1	24	1	18	1	23	1	11
chr12:6120040-6717298	12p13.31	Gain	0.0077	27	0.00564231	49	0.0303543	11	1	18	1	14
chr12:55934146-56662373	12q14.1	Gain	5.91e-05	30	9.76472e-06	7	0.2746	16	1	23	0.802956	9
chr12:68494268-69360061	12q15	Gain	0.17	16	0.427581	6	1	16	0.57563	32	1	11
chr13:113261409-114117194	13q34	Gain	0.02	18	1	28	1	12	1	17	1	14
chr14:22168784-23260000	14q11.2	Gain	0.17	16	1	14	1	10	1	18	1	11
chr15:87619983-88774596	15q26.1	Gain	0.02	20	1	22	0.126157	7	1	13	1	17
chr16:1824310-2416313	16p13.3	Gain	1.69e-14	52	0.00122451	28	1	53	1	38	1	49
chr16:29792822-31120743	16p11.2	Gain	0.0009	48	0.00152607	24	1	52	1	32	1	37
chr16:87147647-88779889	16q24.3	Gain	0.097	22	1	27	0.00320633	7	0.598116	8	1	11
chr17:24124322-24572918	17q11.2	Gain	1.68e-45	62	1.09952e-20	10	9.10578e-18	15	2.19596e-07	22	1.59204e-08	6
chr17:28997755-29545782	17q12	Gain	0.0077	25	0.00036493	6	1	17	1	19	0.960326	6
chr17:34946406-35204942	17q12	Gain	0	100	1.66423e-70	13	2.24534e-60	23	2.19263e-38	29	5.14081e-31	14
chr17:45294025-45685773	17q21.33	Gain	1.31e-59	60	3.29953e-11	20	1.35248e-07	27	1	49	0.00154637	20
chr17:51735963-52172700	17q23.2	Gain	0.012	46	1.32769e-06	16	0.0109496	25	1	49	0.160989	17
chr17:55119826-56059329	17q23.2	Gain	8.41e-20	50	7.72995e-06	21	0.000792562	27	1	55	0.0960666	20
chr17:59765288-60554447	17q24.1	Gain	0.24	52	0.00319328	28	0.000796224	27	1	57	0.0887014	20
chr17:63854918-64352420	17q24.2	Gain	0.0023474	45	1	35	0.0256646	25	1	55	0.287676	17
chr17:70842883-71124557	17q25.1	Gain	1.28e-08	47	1	44	0.538992	32	1	53	0.339298	20
chr17:77390101-78398677	17q25.3	Gain	0.023	46	1	40	1	33	1	55	1	26
chr19:23037-2018523	19p13.3	Gain	2.6e-12	47	1.58588e-06	17	0.000867356	24	0.0766269	25	1	31
chr19:13844286-14245943	19p13.12	Gain	0.2	34	1	33	0.679804	20	0.587103	17	1	34
chr19:18157622-18846571	19p13.11	Gain	1.81e-06	34	1	40	1	22	0.973977	18	1	34
chr19:34733312-35212940	19q12	Gain	0.097	23	0.0771768	41	1	12	1	10	1	9
chr19:43251702-43727640	19q13.2	Gain	4.47e-05	41	1	41	0.000608625	18	0.00699888	16	1	26
chr19:60512441-61269560	19q13.42	Gain	2.14e-25	52	3.43369e-05	24	1.41386e-09	17	0.000847038	22	0.659723	26
chr20:79870-1884822	20p13	Gain	0.0014	35	1	21	1	31	1	25	1	29
chr20:33504129-34335940	20q11.22	Gain	0.0096	42	0.287128	26	1	35	1	44	1	23
chr20:51615905-52296663	20q13.2	Gain	0.0005	44	1	33	1	33	1	60	0.290984	17
chr20:61079458-62434349	20q13.33	Gain	2.65e-20	56	1	43	1	43	1	56	1	34
chr21:44865245-45570882	21q22.3	Gain	2.4e-10	45	1	35	0.000659565	22	0.110146	23	1	23
chr22:36133954-37210936	22q13.1	Gain	7.79e-05	26	1	29	0.0254707	10	0.613092	10	1	11
chr1:17844-3045749	1p36.33	Loss	0.097	30	1	21	1	18	1	30	1	17
chr1:15395307-16076663	1p36.21	Loss	2.81e-29	36	1	35	1	24	1	48	1	23
chr1:50551114-51312830	1p32.3	Loss	0.23	23	0.00810246	7	1	16	1	35	1	9
chr1:99304566-100650339	1p21.2	Loss	8.37e-13	30	1	18	1	20	1	40	1	14
chr1:117913842-144308682	1p12	Loss	0.097	22	7.58213e-07	1	1.76877e-10	0	0.00260358	3	0.0745047	0
chr2:233464995-234448973	2q37.1	Loss	0.0003	13	0.000706976	34	1	17	1	22	1	14
chr3:47487641-49606792	3p21.31	Loss	0.0058	32	0.1097	50	0.0283048	14	1	47	1	20
chr3:73471190-74449437	3p13	Loss	1.41e-25	33	1	47	0.0020042	13	0.651728	52	1	17
chr4:3117056-5366056	4p16.2	Loss	9.38e-21	30	0.00410708	53	0.0176907	12	1	23	1	26
chr4:39330887-40751599	4p14	Loss	0.0058	26	1.31323e-07	60	0.000742952	8	1	25	1	31
chr4:85131853-86607203	4q21.23	Loss	0.23	16	8.95326e-07	46	1	9	1	14	1	17
chr4:188363860-188866451	4q35.2	Loss	1.24e-09	18	9.82387e-22	72	1	13	1	32	1	20
chr5:52691294-53085758	5q11.2	Loss	0.15	18	1.70158e-22	74	1	8	1	13	1	11
chr5:90381625-92128581	5q14.3	Loss	3.05e-12	24	8.50164e-26	84	0.00358898	8	1	22	1	14
chr5:137239525-138793400	5q31.2	Loss	0.15	18	1.95425e-17	66	0.053718	5	1	17	1	14
chr6:88549154-91020648	6q15	Loss	0.0058	20	1	13	0.572788	33	1.75104e-08	61	1	34
chr6:161326104-163463659	6q26	Loss	3.05e-12	23	1	34	1	31	0.00423213	49	1	31
chr7:72519572-73429688	7q11.23	Loss	0.15	10	1	16	1	15	1	14	1	14
chr8:1079379-2612270	8p23.3	Loss	2.81e-05	56	1	54	1.89654e-05	27	1	57	1	49
chr8:24116700-26412170	8p21.2	Loss	1.26e-113	59	1	62	3.1415e-08	25	1	64	1	51
chr8:39053921-40567036	8p11.21	Loss	0.011	34	0.134112	18	6.225e-07	8	0.0179478	12	1	20
chr8:52746322-53410129	8q11.23	Loss	0.15	13	1	17	0.130512	3	1	6	1	20
chr9:2643868-4301489	9p24.2	Loss	6.6e-05	32	1	26	0.0209711	15	1	38	1	23
chr9:24176633-25065200	9p21.3	Loss	8.25e-31	35	1	39	0.0112816	16	1	43	1	23
chr9:38261090-44902257	9p13.1	Loss	0.003	29	1	20	1.71769e-05	7	1	23	1	14
chr9:101493009-104133141	9q31.1	Loss	9.21e-08	20	0.00321682	42	0.0506217	7	1	21	1	23
chr9:129492308-131699592	9q34.11	Loss	0.23	16	4.38999e-06	43	1	10	1	22	1	14
chr10:57503933-59087457	10q21.1	Loss	0.23	12	0.000345382	34	1	11	1	19	1	14
chr10:133185933-133900001	10q26.3	Loss	2.81e-05	17	2.88176e-05	43	1	10	1	23	1	14
chr11:202676-1785280	11p15.5	Loss	9.84e-12	24	0.0147752	44	1	21	1	35	1	17
chr11:105167963-107056562	11q22.3	Loss	3.08e-37	40	1	44	1	41	1.27837e-06	78	1	43
chr11:131969104-133368176	11q25	Loss	0.0058	34	1	48	1	39	3.53807e-09	78	1	37
chr12:11816362-13152331	12p13.2	Loss	4.6e-06	18	1	24	1	13	1	29	1	9
chr12:128304579-132389806	12q24.33	Loss	0.00015	14	0.0595566	30	1	7	1	13	1	14
chr13:17918020-19554055	13q12.11	Loss	6.6e-05	28	1	41	1	35	0.496681	47	1	14
chr13:111758242-112852253	13q34	Loss	4.02e-24	29	1	34	1	31	1	45	1	17
chr14:29890157-31059479	14q12	Loss	0.23	14	4.70418e-11	50	1	6	1	12	1	9
chr14:101731613-103698678	14q32.32	Loss	6.79e-07	18	5.6516e-09	53	1	12	0.053927	39	1	11
chr15:18272238-22774822	15q11.2	Loss	3.05e-12	22	1	33	0.00320633	7	1	17	1	11
chr16:34982283-45229361	16q11.2	Loss	0.097	20	1	28	1	24	1	22	1	20
chr16:59823531-61292129	16q21	Loss	1.05e-34	35	1	44	8.98892e-09	70	5.32031e-05	69	1	57
chr16:80991215-81911703	16q23.3	Loss	0.0058	32	1	36	8.23533e-12	72	1.34164e-07	73	0.79399	57
chr17:5837803-6804218	17p13.2	Loss	6.6e-05	39	1	47	1	39	0.526106	58	1	43
chr17:12749335-14235312	17p12	Loss	1.08e-75	53	1	58	0.428032	37	1	60	1	51
chr17:27021987-27941946	17q11.2	Loss	0.15	30	0.22347	47	0.0011224	11	0.38023	13	1	29
chr17:30090511-30645726	17q12	Loss	9.38e-21	30	0.300016	46	0.00293839	11	1	14	1	29
chr17:37572176-38230687	17q21.2	Loss	8.25e-31	36	1	36	0.00844624	17	0.000356389	9	1	34
chr17:47638124-48850755	17q22	Loss	6.79e-07	20	1	33	0.0801291	7	0.197141	5	1	23
chr17:66004374-67225339	17q24.3	Loss	0.0058	16	1	16	1	8	1	9	1	14
chr18:3109558-4422177	18p11.31	Loss	1.08e-11	28	1	20	1	20	1	25	1	31
chr18:38729372-39548302	18q12.3	Loss	8.82e-28	34	1	30	0.115332	18	1	26	1	26
chr18:75261844-76098439	18q23	Loss	0.0014	28	1	30	1	18	1	27	1	29
chr19:8361971-9267119	19p13.2	Loss	9.21e-08	20	1	21	1	13	1	22	1	9
chr19:21474790-32626502	19p12	Loss	0.23	18	1	8	0.0467285	6	1	9	1	3
chr19:62840823-63770533	19q13.43	Loss	0.0003	13	0.988167	24	1	7	1	14	1	3
chr20:13199231-14580838	20p12.1	Loss	4.6e-06	14	0.133866	28	0.0794013	3	1	13	1	11
chr21:16736337-17552160	21q21.1	Loss	2.5e-07	14	0.81216	26	1	9	1	25	1	11
chr22:31691388-32839327	22q12.3	Loss	8.37e-13	22	1	25	1	35	0.000121878	53	1	43
chr22:47722916-49441620	22q13.33	Loss	0.02	22	1	30	1	33	3.02821e-05	56	1	40
* Genomic positions given in hg17
** P-value represents a Bonferroni adjusted Fisher's exact test p-value
