# Supplementary material for: High-resolution genomic and expression analyses of copy number alterations in HER2-amplified breast cancer
Source: Breast Cancer Res. 2010 May 6;12(3):R25. doi: 10.1186/bcr2568 (PMC2917012; doi:10.1186/bcr2568)
Supplement: Additional file 11 — Global correlation of mRNA expression and gene dosage in HER2-amplified breast cancer. An Excel table listing genes that are found significantly correlated between gene expression data and aCGH in HER2+ tumors using a global matching. [file bcr2568-S11.XLS]

## Sheet: GEX_CGH_Significant_#1B1885.txt
Additional File 11. Significant genes from global correlation analysis between gene expression and aCGH data.
Gene	Matched	Chromosome	Correlation	P-value*	Number HER2+	Number HER2+	Number HER2+	PMID
	BAC				tumors	tumors	tumors
	probe				normal CN**	Gain**	Loss**
NME1	RP11-167K20	17	0.912	0	74	99	27	2475243
TRAF6	RP11-769M16	11	0.899	0	143	24	33
SPAG9	RP11-140N23	17	0.896	0	70	103	27
VDAC3	RP11-762D20	8	0.895	0	83	64	53
SNF8	RP11-661L19	17	0.883	1.62792e-07	78	87	35
SUMO2	RP11-648O11	17	0.882	1.62792e-07	81	93	26
LSM1	RP11-601G22	8	0.875	1.62792e-07	76	60	64	17178857
C8orf76	RP11-54J8	8	0.874	1.62792e-07	71	122	7
POLR2K	RP11-616L6	8	0.872	1.62792e-07	67	131	2
PIP5K2B	RP11-610D13	17	0.867	1.62792e-07	49	134	17
EIF1	RP11-413E21	17	0.867	1.62792e-07	100	41	59
ASH2L	RP11-594D10	8	0.85	4.55818e-07	75	63	62
C9orf91	RP11-402G3	9	0.85	4.55818e-07	142	28	30
MRPS7	RP11-648O11	17	0.848	4.55818e-07	81	93	26
PSMB3	RP11-15P20	17	0.841	8.13961e-07	49	135	16
DDHD2	CTD-2385A20	8	0.839	8.13961e-07	76	60	64
KRT10	RP11-605F20	17	0.836	8.13961e-07	81	67	52
MRPL27	RP11-510P1	17	0.836	8.13961e-07	57	118	25
PCGF2	RP11-607B2	17	0.831	1.13955e-06	49	135	16
ENSA	RP11-713O15	1	0.83	1.13955e-06	81	115	4
CROP	RP11-607H13	17	0.829	1.13955e-06	65	111	24
YPEL2	RP11-195J22	17	0.828	1.13955e-06	71	103	26
DUSP14	RP11-50A9	17	0.824	1.56281e-06	71	80	49
CBX1	RP11-475C18	17	0.819	1.56281e-06	90	66	44
ATP5G1	RP11-683G6	17	0.816	1.56281e-06	76	88	36
MLLT6	CTD-2020L4	17	0.815	1.56281e-06	57	125	18
CLTC	RP11-482J1	17	0.813	1.82327e-06	69	107	24
TADA2L	RP11-151G23	17	0.812	1.82327e-06	71	79	50
RPL23	RP11-15P20	17	0.812	1.82327e-06	46	135	19
PHB	RP11-472H5	17	0.811	1.82327e-06	64	113	23
MRPS23	RP11-689G20	17	0.806	1.82327e-06	78	97	25
FNTA	RP11-651O22	8	0.805	1.98606e-06	89	60	51	17157792
LASP1	RP11-15P20	17	0.802	1.98606e-06	46	135	19
RPS6KB1	RP11-700K10	17	0.796	1.98606e-06	68	115	17
ANKRD40	RP11-607H13	17	0.795	1.98606e-06	65	111	24
TUBD1	RP11-700K10	17	0.794	1.98606e-06	69	111	20
TLK2	RP11-486M9	17	0.793	1.98606e-06	76	104	20
SUPT6H	RP11-155J9	17	0.791	1.98606e-06	64	122	14
PPP1R9B	RP11-329H7	17	0.789	1.98606e-06	56	122	22
HNRPU	RP11-468I8	1	0.787	1.98606e-06	71	127	2
UQCRFS1	RP11-46I12	19	0.787	1.98606e-06	129	48	23
BLVRB	RP11-587F12	19	0.785	1.98606e-06	103	77	20
H3F3B	RP11-474I11	17	0.784	2.1163e-06	83	93	24
MTMR4	RP11-795C13	17	0.783	2.1163e-06	77	100	23
FBXO28	RP11-619N8	1	0.781	2.1163e-06	70	124	6
ADSS	RP11-53C22	1	0.781	2.1163e-06	69	128	3
ATP6V1C1	RP11-35O14	8	0.775	2.73491e-06	68	131	1
NLK	RP11-645F4	17	0.773	2.73491e-06	83	100	17
WDSOF1	RP11-419K1	8	0.772	2.73491e-06	71	128	1
USP32	RP11-767P9	17	0.772	2.73491e-06	73	109	18
RABGGTB	RP11-711D8	1	0.771	2.73491e-06	129	19	52
ZNF207	RP11-634A23	17	0.769	2.73491e-06	90	45	65
SLC35B1	RP11-95M7	17	0.768	2.73491e-06	60	118	22
RSAD1	RP11-797N21	17	0.766	2.73491e-06	59	115	26
LOC51136	RP11-622H1	17	0.766	2.73491e-06	71	112	17
SMARCE1	RP11-372J2	17	0.765	2.73491e-06	79	76	45
YEATS4	RP11-72P21	12	0.764	3.15817e-06	147	39	14
WDR67	RP11-263A19	8	0.761	3.15817e-06	70	122	8
NADK	RP11-1113I16	1	0.759	3.15817e-06	122	28	50
ORMDL3	RP11-387H17	17	0.759	3.15817e-06	2	195	3
ABC1	RP11-767P9	17	0.757	3.15817e-06	71	112	17
RAI17	CTD-2011L11	10	0.755	3.8419e-06	145	35	20
WDR68	RP11-51F16	17	0.755	3.8419e-06	74	104	22
MRPL45	CTD-2610E23	17	0.754	3.8419e-06	57	114	29
DCTN6	RP11-760C14	8	0.753	3.8419e-06	70	15	115
FLOT2	RP11-154P20	17	0.748	3.8419e-06	62	123	15
ERAL1	RP11-154P20	17	0.746	3.8419e-06	62	123	15
GNA13	RP11-484A6	17	0.746	3.8419e-06	73	103	24
TCEA1	RP11-539F18	8	0.745	4.59074e-06	94	83	23
CLNS1A	RP11-664K4	11	0.745	3.8419e-06	136	33	31
SSH2	RP11-104I20	17	0.745	4.59074e-06	65	116	19
POLDIP2	RP11-63D22	17	0.743	4.59074e-06	77	107	16
PIGS	RP11-876D1	17	0.742	4.59074e-06	71	113	16
POP4	RP11-35J2	19	0.742	4.59074e-06	129	47	24
PSMD8	RP11-783L9	19	0.741	4.59074e-06	99	81	20
FADD	RP11-517E18	11	0.739	4.59074e-06	128	62	10
RAB21	RP11-795O5	12	0.739	4.59074e-06	146	38	16
DDX52	RP11-656J6	17	0.739	4.59074e-06	72	80	48
RER1	RP11-83K22	1	0.735	6.02331e-06	119	30	51
C1orf171	RP11-44I8	1	0.735	4.59074e-06	126	20	54
RPS3	RP11-168B13	11	0.734	6.02331e-06	136	33	31
PRKAR1A	RP11-120M18	17	0.733	6.02331e-06	84	94	22
FAM36A	RP11-11N7	1	0.732	6.02331e-06	71	127	2
SNIP	CTD-2020L4	17	0.73	6.02331e-06	59	123	18	18475297
FAM33A	RP11-399O18	17	0.73	6.02331e-06	77	98	25
TAOK1	RP11-802D6	17	0.729	6.02331e-06	67	115	18
PAPPA	RP11-619M8	9	0.724	7.61868e-06	143	26	31
NEK2	CTD-2026L18	1	0.723	7.61868e-06	67	128	5
SPOP	RP11-95M7	17	0.723	7.61868e-06	64	116	20
CUEDC1	RP11-689G20	17	0.72	7.61868e-06	78	97	25
NFX1	RP11-126M6	9	0.719	7.61868e-06	120	38	42
HBXAP	RP11-664K4	11	0.718	7.61868e-06	136	33	31
AP1GBP1	RP11-50A9	17	0.717	7.61868e-06	71	80	49
ACACA	RP11-383B12	17	0.716	7.61868e-06	76	71	53	17157792
APPBP2	RP11-738N12	17	0.716	7.61868e-06	76	104	20
C20orf111	RP11-770M1	20	0.716	7.61868e-06	107	88	5
PSMD3	RP11-278E15	17	0.715	7.61868e-06	19	173	8
CYB561	RP11-441O7	17	0.713	1.02559e-05	75	103	22
RARA	RP11-259G21	17	0.71	1.02559e-05	53	117	30
C21orf59	RP11-603B12	21	0.71	1.02559e-05	128	47	25
MYST3	RP11-589C21	8	0.708	1.02559e-05	86	64	50
CD164	RP13-553I16	6	0.707	1.02559e-05	127	41	32
POLG2	RP11-524N20	17	0.707	1.02559e-05	75	105	20
PGM1	RP11-384L12	1	0.706	1.02559e-05	137	18	45
TRIM37	RP11-302J21	17	0.705	1.02559e-05	78	97	25
ZZZ3	RP11-722L22	1	0.704	1.20792e-05	130	16	54
DDX5	RP11-81D7	17	0.704	1.20792e-05	75	106	19
ABCB10	RP11-709B15	1	0.702	1.20792e-05	64	130	6
SEC63	RP11-143H22	6	0.702	1.20792e-05	123	43	34
CASC3	RP11-87N6	17	0.702	1.20792e-05	43	133	24
NOL7	RP11-165E20	6	0.701	1.20792e-05	138	55	7
RAB11FIP1	CTD-2225N15	8	0.698	1.20792e-05	75	63	62
EEF1D	CTD-2330C15	8	0.698	1.20792e-05	59	128	13
CCT2	RP11-23C15	12	0.698	1.20792e-05	146	40	14
PSMD12	RP11-382D21	17	0.697	1.20792e-05	85	94	21
STOML2	RP11-390F2	9	0.696	1.20792e-05	120	49	31
KIAA0100	RP11-876D1	17	0.696	1.20792e-05	71	113	16
TMEM49	RP11-168J8	17	0.696	1.20792e-05	67	111	22
GOLPH3L	RP11-713O15	1	0.695	1.20792e-05	81	115	4
TAF5L	RP11-709B15	1	0.695	1.52374e-05	64	130	6
MDS032	RP11-53B13	19	0.695	1.20792e-05	107	65	28
AHCTF1	RP11-439E19	1	0.694	1.52374e-05	70	127	3
MRPS28	RP11-795H2	8	0.693	1.52374e-05	86	102	12
LYK5	RP11-51F16	17	0.693	1.52374e-05	70	110	20
FRS2	RP11-607D3	12	0.692	1.52374e-05	147	39	14
DDX42	RP11-630H24	17	0.691	1.52374e-05	70	110	20
UCKL1	RP11-799O9	20	0.691	1.52374e-05	71	121	8
FTSJ3	RP11-630H24	17	0.69	1.52374e-05	74	106	20
COMMD9	RP11-148O10	11	0.689	1.52374e-05	143	25	32
PSMD11	RP11-299H3	17	0.687	1.52374e-05	91	44	65
SRP68	RP11-402L9	17	0.687	1.52374e-05	83	91	26
C19orf2	RP11-354B17	19	0.687	1.52374e-05	128	50	22
CPNE1	RP11-362C7	20	0.686	1.52374e-05	104	89	7
IKBKB	RP11-231D20	8	0.685	1.52374e-05	83	64	53	17157792
FBXL20	RP11-592L16	17	0.685	1.52374e-05	32	155	13
MYO18A	RP11-95E3	17	0.683	2.05769e-05	62	122	16
MRPL34	RP11-585L4	19	0.683	2.05769e-05	108	64	28
LSM3	RP11-340G21	3	0.682	2.05769e-05	133	34	33
SPAG1	RP11-616L6	8	0.682	2.05769e-05	67	131	2
RANBP9	RP11-237P3	6	0.681	2.05769e-05	138	55	7
UNC119	RP11-876D1	17	0.68	2.05769e-05	71	113	16
GNB1	RP11-1113I16	1	0.679	2.05769e-05	122	28	50
RPL31	RP11-426K3	2	0.679	2.05769e-05	156	34	10
CCNC	RP11-685N7	6	0.679	2.05769e-05	134	23	43
HMGCS1	RP11-584G11	5	0.677	2.05769e-05	136	53	11
NOL11	RP11-6G4	17	0.677	2.05769e-05	83	96	21
PREP	RP11-386D19	6	0.676	2.05769e-05	131	34	35
AZIN1	RP11-229K21	8	0.676	2.05769e-05	65	134	1
SNN	RP11-547D14	16	0.676	2.05769e-05	119	69	12
PSCD1	RP11-490O9	17	0.675	2.55909e-05	85	87	28
PPARBP	RP11-592L16	17	0.673	2.55909e-05	31	159	10
SLC25A32	RP11-419K1	8	0.672	2.55909e-05	71	128	1
PSMA6	RP11-138N6	14	0.672	2.55909e-05	149	27	24
DERL1	RP11-263A19	8	0.671	2.55909e-05	70	122	8
CNOT2	RP11-161M15	12	0.671	2.55909e-05	148	39	13
KLHL5	RP11-627F24	4	0.67	2.55909e-05	136	5	59
SFRS1	RP11-159D12	17	0.67	2.55909e-05	79	96	25
TRMT1	RP11-775O11	19	0.67	2.55909e-05	105	63	32
NR2F6	RP11-53B13	19	0.67	2.55909e-05	107	65	28
RAE1	RP11-671P16	20	0.67	2.55909e-05	99	99	2
C1orf21	RP11-789K21	1	0.669	2.55909e-05	70	129	1
JARID2	CTD-2155H10	6	0.669	2.55909e-05	142	50	8
PPIF	RP11-345B24	10	0.669	2.55909e-05	147	33	20
KIF22	RP11-647K24	16	0.669	2.55909e-05	91	97	12
MOCS2	RP11-94D20	5	0.668	2.55909e-05	141	16	43
SMCR8	RP11-1319H24	17	0.667	2.55909e-05	101	26	73
TMEM70	RP11-367E12	8	0.666	2.55909e-05	90	97	13
HSPC142	CTD-2278I10	19	0.666	2.55909e-05	108	64	28
FMO5	RP11-294E5	1	0.665	3.42189e-05	91	105	4
TBC1D15	RP11-458N14	12	0.664	3.42189e-05	147	37	16
C17orf42	RP11-751J24	17	0.664	3.42189e-05	91	67	42
AHCY	RP11-263P6	20	0.664	3.42189e-05	105	85	10
AATF	RP11-715K2	17	0.662	3.42189e-05	81	66	53
KRT19	RP11-573G20	17	0.661	3.42189e-05	95	49	56
ZNF652	RP11-366O5	17	0.66	3.42189e-05	63	111	26
SAP30	RP11-696E22	4	0.658	3.42189e-05	151	8	41
PSMC5	RP11-630H24	17	0.658	3.42189e-05	74	106	20
COPS5	RP11-409C17	8	0.657	3.42189e-05	87	93	20
PHF12	RP11-154P20	17	0.657	3.42189e-05	62	123	15
SLC27A1	RP11-566P19	19	0.657	3.42189e-05	106	66	28
ARMC6	RP11-744L24	19	0.657	3.42189e-05	101	70	29
SDF2	RP11-155J9	17	0.656	3.42189e-05	71	113	16
ALG14	RP11-689I21	1	0.655	3.42189e-05	123	21	56
PINX1	RP11-177H2	8	0.655	3.42189e-05	71	12	117
TMEM16A	RP11-626H12	11	0.655	3.42189e-05	127	63	10
GSDML	RP11-387H17	17	0.655	4.19353e-05	2	195	3
C20orf52	RP11-445J15	20	0.655	3.42189e-05	104	90	6
PTTG1	RP11-135K8	5	0.654	4.19353e-05	153	22	25
CDC40	RP11-634B20	6	0.654	4.19353e-05	130	35	35
SAP18	RP11-805L24	13	0.654	4.19353e-05	137	12	51
UBE2V2	RP11-262N5	8	0.653	4.19353e-05	96	77	27
RFFL	RP11-729A4	17	0.652	4.19353e-05	89	49	62
BLMH	RP11-82D14	17	0.65	4.19353e-05	72	100	28
FLAD1	RP11-624P9	1	0.649	4.19353e-05	67	131	2
CLMN	CTD-2240H23	14	0.649	4.19353e-05	140	26	34
TPD52L1	RP11-671L8	6	0.648	4.19353e-05	138	28	34
ASCC3	RP11-37I7	6	0.647	4.19353e-05	135	24	41
TOB1	RP11-506D12	17	0.647	4.19353e-05	65	109	26	19491269
SNX6	RP11-433O19	14	0.646	4.19353e-05	148	32	20
NBN	RP11-96H12	8	0.645	4.19353e-05	82	110	8
C17orf32	RP11-63D22	17	0.645	5.36238e-05	77	107	16
IFT20	RP11-63D22	17	0.642	5.36238e-05	77	107	16
TOP2A	RP11-259G21	17	0.642	5.36238e-05	60	104	36
C20orf23	CTD-2195J6	20	0.642	5.36238e-05	126	49	25
C20orf43	RP11-756O12	20	0.642	5.36238e-05	104	92	4
MTF2	RP11-796M5	1	0.641	5.36238e-05	125	17	58
ACOX1	RP11-672G18	17	0.641	5.36238e-05	83	91	26
PSIP1	RP11-795K4	9	0.64	5.36238e-05	119	15	66
MSI2	RP11-695B13	17	0.64	5.36238e-05	79	96	25
TRIM23	RP11-746P7	5	0.639	5.36238e-05	147	13	40
RABGEF1	RP11-350A24	7	0.638	5.36238e-05	151	34	15
HDDC2	RP11-474I12	6	0.637	5.36238e-05	136	30	34
RAD1	RP11-382I13	5	0.636	5.36238e-05	132	58	10
TP53RK	RP11-752J22	20	0.636	5.36238e-05	109	86	5
TBCE	RP11-39F23	1	0.635	6.82425e-05	69	126	5
HOXB7	RP11-361K8	17	0.635	5.36238e-05	85	79	36
LOC93343	RP11-585L4	19	0.635	6.82425e-05	107	65	28
LENG4	RP11-684C2	19	0.635	6.82425e-05	110	72	18
TMEM14C	RP11-421M1	6	0.634	6.82425e-05	136	55	9
SUZ12	RP11-290N17	17	0.633	6.82425e-05	94	51	55
C8orf32	RP11-158F20	8	0.631	6.82425e-05	71	122	7
ZNF678	RP11-681E7	1	0.63	6.82425e-05	64	132	4
GOLGA7	RP11-669E17	8	0.63	6.82425e-05	85	58	57
SQSTM1	RP11-548P4	5	0.628	6.82425e-05	117	66	17
FKBP14	RP11-310B14	7	0.628	6.82425e-05	147	44	9
DNAH11	RP11-803K5	7	0.627	6.82425e-05	146	42	12
KCMF1	RP11-615B20	2	0.626	6.82425e-05	154	39	7
CTTN	RP11-347I13	11	0.625	6.82425e-05	126	62	12
CDC6	RP11-241H2	17	0.625	6.82425e-05	53	117	30
TAF4	RP11-307E19	20	0.625	6.82425e-05	85	109	6
TAF2	RP11-730E9	8	0.624	8.70287e-05	73	123	4
CCDC5	RP11-8H2	18	0.624	8.70287e-05	127	11	62
SFRS14	RP11-744L24	19	0.624	8.70287e-05	101	70	29
LAMA5	RP11-60C18	20	0.624	8.70287e-05	78	113	9
LARP1	RP11-388O23	5	0.622	8.70287e-05	152	24	24
C20orf77	RP11-523K15	20	0.622	8.70287e-05	117	79	4
HINT1	RP11-160J23	5	0.621	8.70287e-05	148	14	38
CYHR1	CTD-2517M22	8	0.621	8.70287e-05	59	128	13
OS9	RP11-571M6	12	0.621	8.70287e-05	123	68	9
EPN2	RP11-330C20	17	0.621	8.70287e-05	108	18	74
FLII	RP11-189D22	17	0.62	8.70287e-05	102	25	73
PPFIA1	RP11-517E18	11	0.619	8.70287e-05	128	62	10
PPP1R13B	RP11-694N13	14	0.618	8.70287e-05	123	36	41
DHX40	RP11-301K2	17	0.618	8.70287e-05	69	107	24
C20orf44	RP11-577L6	20	0.618	8.70287e-05	104	88	8
ITGB3BP	CTD-2015B4	1	0.617	8.70287e-05	136	21	43
STARD3	RP11-689B15	17	0.617	8.70287e-05	5	195	NA
BRIP1	RP11-606E23	17	0.617	8.70287e-05	78	99	23
SIL1	RP11-698H10	5	0.616	8.70287e-05	134	29	37
GIT1	RP11-296K13	17	0.616	8.70287e-05	67	116	17
PCMT1	RP11-501G8	6	0.615	8.70287e-05	133	25	42
PPAPDC1B	CTD-2385A20	8	0.615	0.000107703	78	59	63	18757432
DKFZp667M2411	RP11-96J11	17	0.615	0.000107703	78	89	33
UBE1DC1	RP11-724F12	3	0.611	0.000107703	152	30	18
NIPSNAP1	RP11-90D17	22	0.609	0.000107703	119	48	33
WASL	RP11-746L19	7	0.608	0.000107703	155	30	15
MAP2K3	RP11-64J19	17	0.608	0.000107703	112	27	61
YTHDF1	RP11-669O20	20	0.607	0.000107703	75	119	6
WDR26	RP11-61M2	1	0.606	0.000107703	68	127	5
EPHX2	RP11-138J2	8	0.606	0.000107703	69	12	119
WIRE	RP11-87N6	17	0.606	0.000107703	43	133	24
DPM1	RP11-790E14	20	0.606	0.000107703	105	91	4
C6orf55	RP11-769F18	6	0.605	0.000107703	136	29	35
UEV3	RP11-27L6	11	0.605	0.000107703	141	16	43
PRPSAP1	RP11-794C22	17	0.604	0.000133034	87	89	24
CCNE1	RP11-372I5	19	0.604	0.000133034	128	49	23
SHC1	RP11-624P9	1	0.603	0.000133034	67	131	2
CHML	RP11-409K12	1	0.603	0.000133034	72	123	5
MRPL30	RP11-587L17	2	0.603	0.000133034	156	36	8
RAB18	RP11-89I20	10	0.602	0.000133034	148	32	20
PIK3C3	CTD-2015C21	18	0.602	0.000133034	125	10	65
NUP133	RP11-709B15	1	0.601	0.000133034	64	130	6
THRAP6	RP11-30P9	8	0.601	0.000133034	70	127	3
ACADM	RP11-297N6	1	0.599	0.000133034	129	19	52
ZNF289	RP11-617E11	11	0.599	0.000133034	141	26	33
OGFR	RP11-325F17	20	0.599	0.000133034	76	118	6
SLC35E2	RP11-1113I16	1	0.598	0.000133034	122	28	50
BTF3	RP11-140N7	5	0.598	0.000133034	147	14	39
PEX12	RP11-1094M14	17	0.598	0.000133034	89	48	63
PYGO2	RP11-196D4	1	0.597	0.000133034	67	131	2
C17orf37	RP11-909L6	17	0.597	0.000133034	NA	200	NA
FLJ20920	RP11-510P1	17	0.597	0.000133034	59	115	26
GTF2H2	RP11-696L12	5	0.596	0.000133034	132	17	51
LSM4	CTD-2017F19	19	0.596	0.000133034	102	73	25
EIF2B3	RP11-788F3	1	0.595	0.000165071	129	39	32
PIGT	RP11-220B1	20	0.595	0.000133034	106	90	4
SLC19A2	RP11-629E7	1	0.594	0.000165071	80	120	NA
CAPN12	RP11-219A5	19	0.594	0.000165071	99	79	22
PPP1R14C	RP11-237A18	6	0.593	0.000165071	134	25	41
EIF3S6	RP11-11O5	8	0.593	0.000165071	74	120	6
KCTD13	CTD-2574D22	16	0.593	0.000165071	90	99	11
THRAP4	RP11-278E15	17	0.593	0.000165071	19	173	8
DPM3	RP11-459O3	1	0.592	0.000165071	67	131	2
POLR3A	RP11-637L3	10	0.592	0.000165071	148	32	20
ANKRD13B	RP11-296K13	17	0.592	0.000165071	65	116	19
THRA	RP11-749I16	17	0.592	0.000165071	32	153	15
COX11	RP11-1030O14	17	0.592	0.000165071	82	89	29
CCDC16	RP11-729A4	17	0.591	0.000165071	89	49	62
ZCCHC11	RP11-155O18	1	0.59	0.000165071	130	24	46
PDCD6	RP11-497H3	5	0.59	0.000165071	85	106	9
RAD51C	RP11-639P5	17	0.59	0.000165071	76	98	26
FLJ14640	RP11-781B16	19	0.589	0.000165071	135	43	22
AP3M2	RP11-589C21	8	0.587	0.000165071	84	64	52
CSDA	RP11-457G24	12	0.584	0.000202123	138	28	34
SMPD2	RP13-553I16	6	0.583	0.000202123	129	38	33
C6orf96	RP11-193D24	6	0.583	0.000202123	131	28	41
CREB3	CTD-2009K23	9	0.582	0.000202123	121	48	31
CTBP2	RP11-375K2	10	0.581	0.000202123	150	19	31
DSG2	RP11-75N4	18	0.581	0.000202123	128	16	56
GSS	RP11-638P17	20	0.581	0.000202123	105	86	9
RAI16	RP11-507M15	8	0.58	0.000202123	78	16	106
PDK2	RP11-329H7	17	0.579	0.000202123	56	122	22
TACC3	RP11-572O17	4	0.578	0.000202123	108	37	55
PBEF1	CTD-2014M11	7	0.578	0.000202123	156	27	17
GOSR1	RP11-96J11	17	0.578	0.000202123	75	93	32
OTUD6B	RP11-409N11	8	0.576	0.000202123	77	117	6
VAPB	RP11-75M7	20	0.576	0.000202123	98	98	4
LRP10	RP11-70F9	14	0.575	0.000202123	142	32	26
PARP1	RP11-31H17	1	0.573	0.000246891	65	130	5
NEIL2	RP11-794G6	8	0.573	0.000246891	70	10	120
RNPC1	RP11-794F7	20	0.573	0.000246891	98	100	2
CANT1	RP11-467J3	17	0.572	0.000246891	81	88	31
DKFZP586P0123	RP11-539G23	11	0.571	0.000246891	140	30	30
ATP9A	RP11-320F9	20	0.57	0.000246891	109	87	4
FAM20B	RP11-351I8	1	0.569	0.000246891	75	124	1
SPAG5	RP11-155J9	17	0.569	0.000246891	71	113	16
MGAT4B	RP11-305G6	5	0.568	0.000246891	117	66	17
ZNF704	RP11-36K24	8	0.568	0.000246891	86	101	13
BIRC3	CTD-2003O23	11	0.568	0.000246891	115	9	76
TMSB10	RP11-738M12	2	0.566	0.000246891	155	39	6
CDCA7L	RP11-617H3	7	0.566	0.000246891	146	42	12
LOC81558	RP11-95M7	17	0.566	0.000246891	60	118	22
RetSat	CTD-2006H20	2	0.565	0.00030338	153	40	7
TOMM7	RP11-243C6	7	0.564	0.00030338	147	43	10
HRSP12	RP11-61J1	8	0.564	0.00030338	72	126	2
ATP6V1H	RP11-765I6	8	0.563	0.00030338	94	84	22
SERBP1	RP11-102M16	1	0.562	0.00030338	138	18	44
C1orf19	RP11-813H16	1	0.562	0.00030338	70	129	1
POLB	RP11-231D20	8	0.562	0.00030338	83	64	53
POLD3	RP11-198F24	11	0.562	0.00030338	140	28	32
GRB7	RP11-909L6	17	0.562	0.00030338	NA	200	NA	16361546
FLJ20859	RP11-762K18	14	0.56	0.00030338	147	28	25
HOXB6	RP11-420B16	17	0.56	0.00030338	85	79	36
PARD6B	CTD-2245L4	20	0.56	0.00030338	105	91	4
CKS1B	RP11-624P9	1	0.559	0.00030338	67	131	2
KCNK1	RP11-400N14	1	0.559	0.00030338	65	129	6
TIGD2	RP11-174C3	4	0.559	0.00030338	154	8	38
JMJD2A	RP11-150L19	1	0.558	0.00030338	122	46	32
SDC4	RP11-14E17	20	0.557	0.00030338	106	90	4
C1orf58	RP11-120E23	1	0.555	0.00030338	62	132	6
TRIM35	RP11-615F9	8	0.555	0.000367845	69	12	119
HSPA14	RP11-787B1	10	0.555	0.00030338	145	37	18
HIRIP3	CTD-2215A12	16	0.555	0.000367845	90	99	11
SPINT2	RP11-140E1	19	0.555	0.000367845	101	78	21
G3BP2	RP11-756D10	4	0.554	0.000367845	149	26	25
ID4	RP11-611A8	6	0.554	0.000367845	143	46	11
SLC39A4	RP11-620H1	8	0.554	0.000367845	59	128	13
PAK1	RP11-57M20	11	0.554	0.000367845	134	35	31	19317917, 17486065
PAIP1	RP11-800M16	5	0.553	0.000367845	136	53	11
CSPP1	CTD-2009J16	8	0.553	0.000367845	87	93	20
PPP1R16A	CTD-2517M22	8	0.553	0.000367845	59	128	13
ALDH3A2	CTD-2280H14	17	0.553	0.000367845	104	25	71
C17orf28	RP11-25L16	17	0.553	0.000367845	80	93	27
C20orf24	CTD-2559I7	20	0.553	0.000367845	103	88	9
TUBE1	RP11-813B22	6	0.552	0.000367845	135	30	35
C18orf1	RP11-224E11	18	0.552	0.000367845	132	22	46
RPN2	RP11-151C5	20	0.552	0.000367845	108	83	9
APOA1BP	RP11-740J19	1	0.551	0.000367845	69	126	5
SERPINB2	CTD-2100L13	18	0.551	0.000367845	130	16	54
ZNF703	CTD-2015B18	8	0.55	0.000367845	76	59	65
CDC73	RP11-48A18	1	0.549	0.000367845	91	108	1
SDCCAG10	RP11-138O3	5	0.549	0.000367845	150	13	37
CRYZ	RP11-44I8	1	0.548	0.000367845	126	20	54
SNX11	RP11-475C18	17	0.547	0.000367845	90	66	44
IARS2	RP11-252O1	1	0.546	0.000367845	69	125	6
RPL5	RP11-1E9	1	0.545	0.000367845	126	16	58
TGOLN2	CTD-2006H20	2	0.545	0.00044452	153	40	7
ZNF140	RP11-362N14	12	0.545	0.00044452	125	50	25
TOP3A	RP13-706D19	17	0.545	0.00044452	101	26	73
PFDN2	RP11-749M10	1	0.544	0.00044452	71	128	1
NCOA7	RP11-159I24	6	0.543	0.00044452	138	28	34
LYPLA1	RP11-424K4	8	0.543	0.00044452	94	83	23
HSPC148	RP11-325I7	11	0.543	0.00044452	120	14	66
COPE	RP11-744L24	19	0.543	0.00044452	102	71	27
KIAA0406	RP11-523K15	20	0.543	0.00044452	117	79	4
MAML2	RP11-697H10	11	0.542	0.00044452	121	12	67
JAK1	CTD-2010C4	1	0.541	0.00044452	136	19	45
FBXO25	RP11-91J19	8	0.541	0.00044452	64	26	110
MRPL24	RP11-66D17	1	0.54	0.00044452	69	126	5
C7orf24	RP11-600K23	7	0.539	0.00044452	147	44	9
DNAJB12	RP11-785J6	10	0.537	0.00044452	141	27	32
C20orf121	RP11-466B8	20	0.537	0.00044452	106	89	5
C20orf20	RP11-325F17	20	0.537	0.00044452	76	118	6
MRPL13	RP11-816L5	8	0.536	0.00044452	73	122	5
HOXB3	RP11-361K8	17	0.536	0.00044452	85	79	36
COG1	RP11-353I13	17	0.536	0.00044452	92	82	26
CDC42EP4	RP11-233M3	17	0.536	0.00044452	91	82	27
SIN3B	RP11-33B5	19	0.536	0.00044452	109	60	31
SOX12	RP11-766B22	20	0.536	0.00044452	99	82	19
USF1	RP11-758N15	1	0.535	0.00044452	71	128	1
PPAT	RP11-7J22	4	0.535	0.00044452	155	15	30
LNPEP	RP11-442M1	5	0.535	0.000540079	142	15	43
CYP51A1	RP11-371H19	7	0.535	0.000540079	149	34	17
MGC2749	RP11-365K12	19	0.535	0.00044452	101	73	26
ZMAT5	RP11-772E21	22	0.535	0.000540079	119	47	34
FLJ36888	RP11-36B2	19	0.534	0.000540079	102	78	20
C1orf121	RP11-97P13	1	0.533	0.000540079	69	128	3
ATAD2	RP11-540F5	8	0.533	0.000540079	71	122	7
EVPL	RP11-402L9	17	0.532	0.000540079	83	91	26
ITGA3	RP11-714H24	17	0.531	0.000540079	57	121	22
BCAS3	RP11-411N18	17	0.531	0.000540079	77	101	22
ZNF346	RP11-627M5	5	0.53	0.000540079	117	67	16
FASTK	RP11-445P2	7	0.53	0.000540079	145	40	15
BAG4	RP11-513D5	8	0.53	0.000540079	76	60	64
PCMTD2	RP11-476I15	20	0.53	0.000540079	71	120	9
DTNBP1	RP11-636J20	6	0.528	0.000540079	141	51	8
MRPL38	RP11-552F3	17	0.528	0.000540079	83	91	26
UBE2T	RP11-684K15	1	0.527	0.000540079	59	140	1
KIAA0391	RP11-326G22	14	0.527	0.000540079	147	29	24
LOC116236	RP11-659G19	17	0.527	0.000540079	67	116	17
ACBD3	RP11-702P21	1	0.526	0.000540079	65	130	5
SUPT3H	RP11-118P7	6	0.526	0.000540079	142	38	20
RAB3IP	RP11-428C23	12	0.526	0.000540079	149	38	13
NP	RP11-777M14	14	0.526	0.000540079	147	27	26
C18orf25	RP11-565I8	18	0.526	0.000540079	127	11	62
ERBB2IP	CTD-2028C21	5	0.525	0.000540079	147	13	40
KIAA0196	RP11-300I14	8	0.525	0.000540079	67	126	7
PRRG4	RP11-267P1	11	0.525	0.000540079	143	24	33
CUL4A	RP11-98F14	13	0.525	0.000540079	113	31	56
WSB1	RP11-458L21	17	0.525	0.000540079	81	101	18
ENOSF1	RP11-806L2	18	0.525	0.000540079	129	16	55
LOC133957	RP11-348B13	5	0.524	0.000650746	85	106	9
UNQ1912	RP11-396P9	5	0.524	0.000650746	141	15	44
KIAA0895	RP11-182J23	7	0.524	0.000650746	144	48	8
STK3	RP11-287H4	8	0.524	0.000650746	72	126	2
AKAP10	CTD-2020J20	17	0.523	0.000650746	103	27	70
QTRT1	RP11-586L12	19	0.523	0.000650746	103	65	32
TRAF3IP1	RP11-1430O22	2	0.522	0.000650746	146	23	31
SOCS7	CTD-2610E23	17	0.522	0.000650746	57	114	29
PERLD1	RP11-689B15	17	0.522	0.000650746	4	196	NA
KIAA1429	RP11-588I19	8	0.521	0.000650746	78	119	3
BLCAP	RP11-451G10	20	0.521	0.000650746	110	84	6
ABHD11	RP11-622P13	7	0.52	0.000650746	130	51	19
COPS3	RP11-790K4	17	0.52	0.000650746	105	20	75
VPS45A	RP11-458I7	1	0.519	0.000650746	93	101	6
ANKRD15	RP11-165F24	9	0.519	0.000650746	124	21	55
SCN3B	RP11-764P17	11	0.519	0.000650746	126	11	63
SKP2	RP11-694C10	5	0.518	0.000650746	133	58	9
SLC22A5	RP11-111G12	5	0.518	0.000650746	140	24	36
JPH1	RP11-180K13	8	0.518	0.000650746	90	97	13
FGFR2	RP11-152I12	10	0.518	0.000650746	149	19	32
SLC15A1	RP11-345M19	13	0.518	0.000650746	135	18	47
PRR5	CTD-2008L15	22	0.518	0.000650746	111	49	40
LRRC42	RP11-187B22	1	0.517	0.000650746	129	27	44
TSNAX	RP11-252C18	1	0.517	0.000650746	65	129	6
VPS28	RP11-620H1	8	0.517	0.000650746	59	128	13
RANBP6	RP11-165O14	9	0.517	0.000650746	118	18	64
TEP1	CTD-2380I10	14	0.517	0.000650746	152	23	25
GTF3C1	RP11-94A7	16	0.517	0.000650746	119	67	14
DUSP12	RP11-706D17	1	0.515	0.000650746	72	127	1
DNAJC15	RP11-755H24	13	0.515	0.000778668	136	13	51
WDR72	RP11-133J10	15	0.515	0.000778668	148	15	37
TARSL1	RP11-713O15	1	0.514	0.000778668	82	113	5
GTF3C5	RP11-89B23	9	0.514	0.000778668	115	59	26
C1orf41	RP11-187B22	1	0.513	0.000778668	129	27	44
CLCN2	CTD-2522O9	3	0.513	0.000778668	137	51	12
SAP30L	RP11-517I14	5	0.513	0.000778668	154	22	24
CNTN1	RP11-180A23	12	0.513	0.000778668	153	31	16
RAB5C	RP11-312E22	17	0.513	0.000778668	104	29	67
TP53INP1	RP11-347C18	8	0.512	0.000778668	75	122	3
KPNB1	RP11-286F11	17	0.512	0.000778668	95	66	39
AKAP1	RP11-16A7	17	0.512	0.000778668	78	96	26
CENPB	RP11-574H7	20	0.512	0.000778668	99	78	23
KRT23	RP11-146O6	17	0.51	0.000778668	89	57	54
ACLY	RP11-229E13	17	0.51	0.000778668	103	35	62
RAD54L	CTD-2270C3	1	0.509	0.000778668	130	33	37
DDEF2	RP11-517E8	2	0.509	0.000778668	147	43	10
HNRPDL	RP11-450H10	4	0.509	0.000778668	153	9	38
HERPUD1	RP11-325K4	16	0.509	0.000778668	107	30	63
MGC11335	RP11-151M19	16	0.509	0.000778668	111	33	56
RNF135	RP11-510I9	17	0.509	0.000778668	91	67	42
POMGNT1	RP11-112C15	1	0.508	0.000778668	130	33	37
ACP6	RP11-715D19	1	0.508	0.000778668	90	106	4
RAB24	RP11-265K23	5	0.508	0.000778668	117	69	14
KIAA0564	RP11-157L14	13	0.508	0.000778668	135	14	51
ERO1LB	RP11-464N3	1	0.507	0.000778668	70	125	5
IGFBP4	RP11-58E20	17	0.507	0.000778668	63	101	36
FLJ22531	RP11-775M2	11	0.506	0.000778668	128	59	13
LOC440248	RP11-276P1	15	0.506	0.000778668	134	14	52
MYOHD1	CTD-2196A18	17	0.506	0.000778668	87	67	46
CDK5RAP3	RP11-6N16	17	0.506	0.000778668	91	66	43
TMEM53	RP11-7P12	1	0.505	0.000778668	128	40	32
UAP1	RP11-646D10	1	0.505	0.000778668	76	123	1
SLC41A1	RP11-580K21	1	0.505	0.000778668	58	141	1
ZBTB10	RP11-48B3	8	0.504	0.000926255	86	101	13
RNF19	RP11-616L6	8	0.504	0.000926255	67	131	2
GSDMDC1	CTD-2330C15	8	0.504	0.000926255	59	128	13
GTPBP4	RP11-363N22	10	0.504	0.000926255	145	34	21
SLC26A11	RP11-781F24	17	0.504	0.000926255	82	88	30
DHX35	RP11-652M11	20	0.504	0.000926255	123	72	5
ALG6	RP11-445I18	1	0.503	0.000926255	136	21	43
NDUFB6	RP11-205M20	9	0.503	0.000926255	127	30	43
FANCF	RP11-78C5	11	0.503	0.000926255	140	17	43
ITGB4	RP11-749C2	17	0.503	0.000926255	83	93	24
GTPBP3	RP11-585L4	19	0.503	0.000926255	108	64	28
DECR1	CTD-2225G19	8	0.502	0.000926255	82	110	8
ZNF217	RP11-694L10	20	0.502	0.000926255	103	95	2	16203743
TSPYL1	RP11-747C3	6	0.501	0.000926255	138	26	36
C6orf173	RP11-366K8	6	0.501	0.000926255	138	28	34
SDHA	RP11-348B13	5	0.5	0.000926255	85	106	9
DLG5	RP11-407P23	10	0.5	0.000926255	148	32	20
KIAA0323	RP11-80A15	14	0.5	0.000926255	144	31	25
NUBP1	RP11-109M19	16	0.5	0.000926255	121	68	11
LGTN	RP11-161C18	1	0.499	0.000926255	60	139	1
NRN1	RP11-394I9	6	0.499	0.000926255	134	55	11
F11R	RP11-812N5	1	0.498	0.000926255	71	128	1
CANX	RP11-369D4	5	0.498	0.000926255	117	66	17
LOC349114	RP11-226M22	7	0.498	0.000926255	144	48	8
MGC31967	RP11-331F9	9	0.498	0.000926255	119	49	32
RNF141	RP11-554G24	11	0.498	0.000926255	143	12	45
ARV1	RP11-680C16	1	0.497	0.000926255	64	130	6
POLS	RP11-332J15	5	0.497	0.000926255	123	66	11
PON2	RP11-48F16	7	0.497	0.000926255	155	33	12
C9orf140	RP11-769P5	9	0.497	0.000926255	92	81	27
PCTP	RP11-272A10	17	0.497	0.000926255	80	94	26
ARFGAP1	RP11-797B12	20	0.496	0.000926255	71	122	7
TNFRSF6B	CTD-2588B5	20	0.496	0.000926255	72	121	7
TMEM9	RP11-178L18	1	0.495	0.000926255	62	137	1
CPNE3	RP11-91K2	8	0.495	0.000926255	81	111	8
NR1D1	RP11-749I16	17	0.495	0.00110035	32	153	15	17157792
GNG12	RP11-764P11	1	0.494	0.00110035	138	18	44
IL6ST	RP11-321M6	5	0.494	0.00110035	143	16	41
KIAA1244	RP11-709J21	6	0.494	0.00110035	132	32	36
THAP1	RP11-89A4	8	0.494	0.00110035	88	61	51
EPPB9	RP11-330C20	17	0.494	0.00110035	104	24	72
PSMA7	RP11-460D14	20	0.494	0.00110035	82	109	9
GNE	RP11-489G15	9	0.493	0.00110035	124	45	31
LLGL1	RP11-189D22	17	0.493	0.00110035	102	25	73
CAST	RP11-157F1	5	0.492	0.00110035	142	15	43
RGS3	RP11-48N8	9	0.492	0.00110035	135	35	30
BCL2L2	RP11-690E9	14	0.492	0.00110035	142	31	27
PPP1R1B	RP11-689B15	17	0.492	0.00110035	5	195	NA
ERBB2	RP11-689B15	17	0.492	0.00110035	4	196	NA
SLC5A3	RP11-382L6	21	0.492	0.00110035	129	50	21
C9orf95	RP11-454N4	9	0.491	0.00110035	147	13	40
HSPH1	RP11-195H13	13	0.491	0.00110035	131	22	47
PSME3	RP11-192B13	17	0.491	0.00110035	98	32	70
AP3S1	RP11-604H14	5	0.49	0.00110035	147	13	40
ZNHIT3	CTD-2196A18	17	0.49	0.00110035	87	67	46
TXNDC10	RP11-177K16	18	0.49	0.00110035	124	13	63
MRPL52	RP11-70F9	14	0.489	0.00110035	142	32	26
KRT14	RP11-350M22	17	0.489	0.00110035	95	49	56
SERTAD1	RP11-587F12	19	0.489	0.00110035	103	77	20
CTPS	RP11-652O5	1	0.488	0.00110035	128	34	38
ZNF691	RP11-336K5	1	0.488	0.00110035	123	45	32
TOR1AIP2	RP11-620B8	1	0.488	0.00110035	74	125	1
ADIPOR1	RP11-38O14	1	0.488	0.00110035	58	141	1
ARID4B	RP11-39F23	1	0.488	0.00110035	67	127	6
FAM84B	RP11-435M5	8	0.488	0.00110035	69	127	4
ZCCHC3	CTD-2506E2	20	0.488	0.00110035	98	82	20
KIAA0274	RP11-94H8	6	0.487	0.00110035	128	38	34
HEBP2	RP11-39H10	6	0.487	0.00110035	131	32	37
PKP2	RP11-322H11	12	0.487	0.00110035	145	34	21
RNF139	RP11-40F10	8	0.486	0.00110035	68	125	7
ZNF230	RP11-780K18	19	0.486	0.00110035	119	55	26
C1orf71	RP11-690C23	1	0.485	0.00110035	71	126	3
CLDN12	RP11-594G22	7	0.485	0.00110035	150	33	17
SGSH	RP11-781F24	17	0.485	0.00110035	82	90	28
LITAF	RP11-788A3	16	0.484	0.0013011	120	69	11
MGC14289	RP11-737E2	7	0.483	0.0013011	151	35	14
CPD	RP11-310M18	17	0.483	0.0013011	73	99	28
IPO9	CTD-2016H18	1	0.482	0.0013011	59	140	1
STAU2	RP11-29I1	8	0.482	0.0013011	91	96	13
TATDN1	RP11-158K1	8	0.482	0.0013011	68	125	7
STARD10	RP11-44J5	11	0.482	0.0013011	138	32	30
NEK3	RP11-157B12	13	0.482	0.0013011	138	10	52
LMO7	RP11-173B14	13	0.482	0.0013011	135	11	54
FXYD3	RP11-233I16	19	0.482	0.0013011	111	66	23
ELOVL1	RP11-282K6	1	0.481	0.0013011	123	45	32
EPN3	RP11-797N21	17	0.481	0.0013011	59	115	26
MRPS12	RP11-447A19	19	0.481	0.0013011	100	78	22
TRIT1	RP11-318B17	1	0.48	0.0013011	129	32	39
ZBED3	RP11-372H22	5	0.48	0.0013011	147	17	36
TRIM52	RP11-324K20	5	0.48	0.0013011	118	68	14
DCDC2	RP11-715F8	6	0.48	0.0013011	151	37	12
RCP9	RP11-91C6	7	0.48	0.0013011	152	33	15
COX4NB	CTD-2270E23	16	0.48	0.0013011	108	36	56
TUBG2	RP11-20N1	17	0.48	0.0013011	100	30	70
MCM4	RP11-262N5	8	0.479	0.0013011	96	77	27
KIAA1598	RP11-615P11	10	0.479	0.0013011	147	18	35
TTC3	RP11-70N15	21	0.479	0.0013011	129	48	23
PPM1G	RP11-354O17	2	0.478	0.0013011	164	31	5
SENP7	RP11-657N5	3	0.478	0.0013011	153	25	22
LDHB	RP11-92H16	12	0.478	0.0013011	141	28	31
MAP3K3	RP11-51F16	17	0.478	0.0013011	70	110	20
C21orf66	RP11-630H12	21	0.478	0.0013011	129	47	24
SUMO3	RP13-587D21	21	0.478	0.0013011	88	95	17
MXD3	RP11-265K23	5	0.477	0.0013011	117	69	14
LRP5	RP11-38N23	11	0.477	0.0013011	132	55	13
CHD7	RP11-414L17	8	0.476	0.0013011	88	96	16
TH1L	RP11-486B15	20	0.476	0.0013011	98	98	4
C1orf27	RP11-339I2	1	0.474	0.00154037	81	118	1
ENAH	RP11-797E11	1	0.474	0.00154037	66	130	4
ACOX3	RP11-774O3	4	0.474	0.00154037	123	23	54
SERINC1	RP11-92G4	6	0.474	0.00154037	138	27	35
FN3KRP	RP11-424C10	17	0.474	0.00154037	83	91	26
TETRAN	RP11-1309H21	4	0.473	0.00154037	125	13	62
HARSL	RP11-515C16	5	0.473	0.00154037	130	32	38
FANCG	RP11-390F2	9	0.473	0.00154037	120	49	31
CDK4	RP11-571M6	12	0.473	0.00154037	123	68	9
ICT1	RP11-629D12	17	0.473	0.00154037	80	93	27
TARBP1	RP11-683N11	1	0.472	0.00154037	65	129	6
CAPN7	RP11-719E17	3	0.472	0.00154037	140	26	34
NEK1	RP11-613O14	4	0.472	0.00154037	153	9	38
RAP80	RP11-435O23	5	0.472	0.00154037	116	67	17
DEPDC6	RP11-312H17	8	0.472	0.00154037	73	123	4
TRMT12	RP11-158K1	8	0.472	0.00154037	68	125	7
CALCB	RP11-39F19	11	0.472	0.00154037	140	13	47
BLOC1S3	RP13-563C12	19	0.472	0.00154037	103	72	25
NDRG3	RP11-489L12	20	0.472	0.00154037	103	88	9
FLNB	RP11-306G4	3	0.471	0.00154037	131	5	64
HPS3	RP11-507B9	3	0.471	0.00154037	147	36	17
RRAS2	RP11-733P24	11	0.471	0.00154037	140	11	49
NEK7	RP11-111B12	1	0.47	0.00154037	83	117	NA
RBBP5	RP11-121G4	1	0.47	0.00154037	58	141	1
BET1	RP11-461H15	7	0.47	0.00154037	150	33	17
MSRB2	RP11-300B11	10	0.47	0.00154037	148	33	19
PHCA	RP11-259H21	11	0.47	0.00154037	134	37	29
DGKH	RP11-110C17	13	0.47	0.00154037	135	14	51
GFM2	RP11-593O18	5	0.469	0.00154037	148	14	38
C8orf38	RP11-272K10	8	0.469	0.00154037	75	122	3
SCARB2	RP11-191A8	4	0.468	0.00154037	149	27	24
NAT1	RP11-375L19	8	0.468	0.00154037	74	10	116
SDCBP	RP11-23K11	8	0.468	0.00154037	92	92	16
MPP7	RP13-866O19	10	0.468	0.00154037	149	32	19
NFS1	RP11-362C7	20	0.468	0.00154037	104	90	6
USP47	RP11-777H23	11	0.466	0.00154037	141	13	46
MMP19	RP11-55N12	12	0.466	0.00154037	127	62	11
RPS6KA5	RP11-490C16	14	0.466	0.00154037	141	24	35
ADAMTSL3	RP11-58C20	15	0.466	0.00154037	147	26	27
EMP2	RP11-721N13	16	0.466	0.00154037	121	68	11
SLC2A4RG	CTD-2588B5	20	0.466	0.00154037	72	121	7
KLHL12	RP11-792C24	1	0.465	0.00154037	58	141	1
SRI	RP11-315D17	7	0.465	0.00154037	152	31	17
NBR1	RP11-1365J18	17	0.465	0.00180328	98	30	72
ERCC8	RP11-381C20	5	0.464	0.00180328	147	15	38
RPL38	RP11-237E21	17	0.464	0.00180328	87	85	28
BRP44	RP11-1F7	1	0.463	0.00180328	77	121	2
SERTAD4	CTD-2017P11	1	0.463	0.00180328	64	131	5
LOC200312	RP11-646D14	22	0.463	0.00180328	116	50	34
BCL9	RP11-525D19	1	0.461	0.00180328	90	106	4
C1orf124	RP11-428N18	1	0.461	0.00180328	65	129	6
GGPS1	RP11-39F23	1	0.461	0.00180328	69	126	5
TAF7	RP11-417C9	5	0.461	0.00180328	126	35	39
CPEB3	RP11-598D18	10	0.461	0.00180328	153	12	35
PGAM1	RP11-872L1	10	0.461	0.00180328	146	20	34
SMARCD2	RP11-630H24	17	0.461	0.00180328	74	106	20
UFC1	RP11-749M10	1	0.46	0.00180328	71	128	1
WHSC2	RP11-262P20	4	0.46	0.00180328	109	32	59
C6orf150	RP11-705N21	6	0.46	0.00180328	139	20	41
PACSIN3	RP11-617E11	11	0.46	0.00180328	141	26	33
CDH1	RP11-354M1	16	0.46	0.00180328	115	28	57
HOMER3	RP11-744L24	19	0.46	0.00180328	101	70	29
TFB2M	RP11-690C23	1	0.459	0.00180328	71	126	3
FUCA2	RP11-766I3	6	0.459	0.00180328	138	27	35
KLHDC4	RP11-426C22	16	0.459	0.00180328	102	43	55
HN1	RP11-648O11	17	0.459	0.00180328	81	93	26
DDX49	RP11-27C9	19	0.459	0.00180328	102	71	27
CNN3	RP11-376G6	1	0.458	0.00180328	123	21	56
DCAMKL1	RP11-640P18	13	0.458	0.00180328	135	15	50
NOC2L	CTD-2200D4	1	0.456	0.00180328	133	22	45
HNRPLL	RP11-754C13	2	0.456	0.00180328	161	32	7
CPSF6	RP11-426B12	12	0.456	0.00180328	148	38	14
PTDSS1	RP11-461N8	8	0.455	0.00211702	71	127	2
MED9	RP11-241J23	17	0.455	0.00211702	103	22	75
SS18L1	RP11-460D14	20	0.455	0.00180328	82	109	9
PMF1	RP11-443G18	1	0.454	0.00211702	69	127	4
CDC2L6	RP11-207N10	6	0.454	0.00211702	130	35	35
IFRD1	RP11-315F18	7	0.454	0.00211702	156	26	18
FLJ10769	RP11-681F24	13	0.454	0.00211702	122	26	52
SLC9A3R1	RP11-399J11	17	0.454	0.00211702	82	91	27
GRB2	RP11-648O11	17	0.454	0.00211702	81	93	26
EXOC7	RP11-293J2	17	0.454	0.00211702	83	90	27
C20orf7	RP11-484P21	20	0.454	0.00211702	130	40	30
SLC2A1	RP11-125O1	1	0.453	0.00211702	123	45	32
PPP2R3A	RP11-401F7	3	0.453	0.00211702	153	31	16
ZNF222	RP11-780K18	19	0.453	0.00211702	119	55	26
RPS6KA1	CTD-2511F13	1	0.452	0.00211702	121	18	61
RUFY1	RP11-798K23	5	0.452	0.00211702	116	67	17
C8orf4	RP11-719N14	8	0.452	0.00211702	83	51	66
RANBP5	RP11-36H4	13	0.452	0.00211702	134	19	47
RAI1	RP11-72B12	17	0.452	0.00211702	104	23	73
APOL6	RP11-454E22	22	0.452	0.00211702	122	41	37
COX17	RP11-26I10	3	0.451	0.00211702	158	23	19
PFN2	RP11-458N15	3	0.451	0.00211702	148	36	16
TESK1	RP11-331F9	9	0.451	0.00211702	119	49	32
LGR4	RP11-578K24	11	0.451	0.00211702	145	16	39
PEX11B	CTD-2122L24	1	0.45	0.00211702	92	104	4
F12	RP11-804I24	5	0.45	0.00211702	116	70	14
WDR27	RP11-29O7	6	0.45	0.00211702	128	25	47
UCHL3	RP11-129P9	13	0.45	0.00211702	134	12	54
VPS33B	RP11-350E4	15	0.45	0.00211702	141	35	24
TFAP2A	RP11-15I14	6	0.449	0.00211702	135	57	8
AIG1	RP11-812P17	6	0.449	0.00211702	136	27	37
ARFGEF1	CTD-2009J16	8	0.449	0.00211702	87	92	21
UBAP2	RP11-464P7	9	0.449	0.00211702	124	42	34
PRPF4	RP11-809H10	9	0.449	0.00211702	133	36	31
SPG7	RP11-79A1	16	0.449	0.00211702	100	47	53
SAMD10	RP11-465D20	20	0.449	0.00211702	69	121	10
HTF9C	RP11-492A20	22	0.449	0.00211702	109	57	34
MTR	RP11-770H6	1	0.448	0.00211702	72	124	4
VAT1	RP11-769M9	17	0.448	0.00211702	98	33	69
PKIG	RP11-466B8	20	0.448	0.00211702	106	89	5
TSPYL4	RP11-747C3	6	0.447	0.00211702	138	26	36
CRSP3	RP11-485A7	6	0.447	0.00211702	138	27	35
BRAF	RP11-304K20	7	0.447	0.00211702	148	39	13
PGM2L1	RP11-632K5	11	0.447	0.00211702	140	30	30
MRPS31	RP11-627D15	13	0.447	0.00211702	137	12	51
CDK3	RP11-402L9	17	0.447	0.00211702	83	91	26
NUDCD1	RP11-122A21	8	0.446	0.00211702	78	119	3
AMT	RP11-307M17	3	0.445	0.00247838	120	10	70
DNAJA1	RP11-560J9	9	0.445	0.00211702	120	37	43
SDC3	RP11-51C12	1	0.444	0.00247838	125	18	57
KCTD3	RP11-124a11	1	0.444	0.00247838	71	125	4
PPM1D	RP11-653P10	17	0.444	0.00247838	77	102	21
NSUN4	CTD-2270C3	1	0.443	0.00247838	129	33	38
LASS2	RP11-42A2	1	0.443	0.00247838	77	119	4
BCAP29	RP11-764B12	7	0.443	0.00247838	156	27	17
LDHA	RP11-107C21	11	0.443	0.00247838	141	16	43
PC	CTD-2120C3	11	0.443	0.00247838	129	58	13
LRRC54	RP11-115O9	11	0.443	0.00247838	135	36	29
SP2	RP11-6N16	17	0.443	0.00247838	91	66	43
NUP54	RP11-630D6	4	0.442	0.00247838	149	27	24
VIL2	RP11-507C10	6	0.442	0.00247838	133	20	47
KLHL11	RP11-229E13	17	0.442	0.00247838	103	35	62
LGALS3BP	RP11-467J3	17	0.442	0.00247838	81	88	31
FLJ22709	RP11-53B13	19	0.442	0.00247838	107	65	28
BRP44L	CTD-2014D15	6	0.441	0.00247838	132	24	44
ZNF524	RP11-705C4	19	0.441	0.00247838	78	106	16
TCEB2	RP11-129D13	16	0.44	0.00247838	80	109	11
IER3IP1	RP11-93N16	18	0.44	0.00247838	126	11	63
RNPEP	RP11-131N8	1	0.439	0.00247838	59	140	1
TRIM32	RP11-115E6	9	0.439	0.00247838	142	27	31
ALG8	RP11-79B7	11	0.439	0.00247838	137	29	34
SCP2	CTD-2235M4	1	0.438	0.00247838	130	24	46
EXTL2	RP11-381E16	1	0.438	0.00247838	129	17	54
ZNF24	RP11-628B22	18	0.438	0.00247838	125	13	62
PCNP	RP11-424J6	3	0.437	0.00247838	153	25	22
FLJ12700	RP11-749O22	7	0.437	0.00247838	141	46	13
ANKRD46	RP11-753M19	8	0.437	0.00247838	66	133	1
ITCH	RP11-313J10	20	0.437	0.00247838	105	85	10
KRTCAP2	RP11-459O3	1	0.436	0.00247838	67	130	3
C1orf75	RP11-354K1	1	0.436	0.00247838	66	129	5
NAG8	RP11-809F9	7	0.436	0.00247838	155	30	15
TM9SF2	RP11-356O1	13	0.436	0.00247838	134	18	48
PLOD3	RP11-213E22	7	0.435	0.00247838	133	56	11
MGC24665	RP11-709E10	16	0.435	0.00247838	120	69	11
SULT1A4	RP11-350D2	16	0.435	0.00288354	96	92	12
C21orf86	RP11-726J13	21	0.435	0.00288354	89	95	16
PRICKLE2	RP11-601L11	3	0.434	0.00288354	130	7	63
OCIAD2	RP11-19F13	4	0.434	0.00288354	149	8	43
FGFR1OP	RP11-517H2	6	0.434	0.00288354	130	25	45
XBP1	RP11-493M6	22	0.434	0.00288354	117	47	36
TSSC1	RP11-512O20	2	0.433	0.00288354	149	42	9
RPL35A	RP11-192L23	3	0.433	0.00288354	148	41	11
BNIP1	RP11-791D2	5	0.433	0.00288354	141	43	16
NRAS	RP11-763F22	1	0.432	0.00288354	124	20	56
DEGS1	RP11-619N8	1	0.432	0.00288354	70	124	6
CTNNA1	RP11-699O24	5	0.432	0.00288354	134	29	37
MTERFD1	RP11-461N8	8	0.432	0.00288354	71	127	2
SLC25A29	RP11-638I2	14	0.432	0.00288354	134	31	35
SLC6A9	RP11-662O3	1	0.431	0.00288354	125	43	32
LOC93349	RP11-23P8	2	0.431	0.00288354	153	16	31
IGFBP3	RP11-114M14	7	0.431	0.00288354	148	44	8
C7orf23	RP11-543E17	7	0.431	0.00288354	152	30	18
IPLA2(GAMMA)	CTD-2182E11	7	0.431	0.00288354	157	26	17
CARHSP1	RP11-152P23	16	0.431	0.00288354	122	68	10
C17orf41	RP11-778K9	17	0.431	0.00288354	85	77	38
FOXJ3	RP11-96H10	1	0.43	0.00288354	126	40	34
TP53BP2	RP11-105I12	1	0.43	0.00288354	63	130	7
DCC1	RP11-312H17	8	0.43	0.00288354	73	123	4
LRRC14	CTD-2517M22	8	0.43	0.00288354	59	128	13
USP20	RP11-212N13	9	0.43	0.00288354	109	62	29
PEMT	RP11-241J23	17	0.43	0.00288354	103	22	75
MYO1D	RP11-314P5	17	0.43	0.00288354	93	45	62
KLK11	CTD-2342A18	19	0.43	0.00288354	113	67	20
DHX32	RP11-426I20	10	0.429	0.00288354	149	19	32
MYO1E	RP11-306H6	15	0.429	0.00288354	145	16	39
PHLPPL	RP11-432I5	16	0.429	0.00288354	122	20	58
WDR3	RP11-278K12	1	0.428	0.00288354	122	26	52
PBX1	RP11-403P14	1	0.428	0.00288354	77	122	1
MMS19L	RP11-318M12	10	0.428	0.00288354	146	20	34
CIRH1A	RP11-123C5	16	0.428	0.00288354	118	25	57
ZCCHC2	RP11-732P12	18	0.428	0.00288354	128	18	54
SLC12A7	RP11-1040C13	5	0.427	0.00288354	84	103	13
UHMK1	RP11-130F5	1	0.426	0.00288354	76	123	1
WDFY2	RP11-976L2	13	0.426	0.00288354	137	12	51
SMYD2	RP11-235A18	1	0.425	0.00288354	68	127	5
MDH2	RP11-229D13	7	0.425	0.00337022	140	41	19
NUP205	RP11-14I1	7	0.425	0.00337022	153	36	11
TCFL5	RP11-325F17	20	0.425	0.00288354	76	118	6
FNBP1L	RP11-698E17	1	0.424	0.00337022	122	20	58
FBXL4	RP11-559F3	6	0.424	0.00337022	135	21	44
FAM82B	RP11-113F21	8	0.424	0.00337022	81	111	8
ET	RP11-318A15	17	0.424	0.00337022	87	89	24
AASDH	RP11-458M24	4	0.423	0.00337022	155	15	30
RAB11FIP4	RP11-592F3	17	0.423	0.00337022	91	54	55
TWISTNB	RP11-391D8	7	0.422	0.00337022	148	40	12
MCPH1	RP11-754G18	8	0.422	0.00337022	71	9	120
ZNF226	RP11-713I15	19	0.422	0.00337022	119	55	26
UBE2C	RP11-61N9	20	0.422	0.00337022	108	88	4
SUSD2	RP11-619K17	22	0.422	0.00337022	118	48	34
DPH2	RP11-662O3	1	0.421	0.00337022	125	43	32
MAPK9	RP11-252I14	5	0.421	0.00337022	115	68	17
MDN1	RP11-694I7	6	0.421	0.00337022	139	15	46
MAP3K7IP2	RP11-455K21	6	0.421	0.00337022	136	23	41
C18orf10	RP11-713H10	18	0.421	0.00337022	124	13	63
ZNF20	RP11-566N12	19	0.421	0.00337022	105	61	34
MYADM	RP11-650A2	19	0.421	0.00337022	114	67	19
TBC1D14	RP11-638K23	4	0.42	0.00337022	124	23	53
GALT	RP11-744J4	9	0.42	0.00337022	116	54	30
ARHGAP5	RP11-431H16	14	0.42	0.00337022	151	26	23
CD1D	RP11-752B16	1	0.419	0.00337022	74	122	4
FTSJ2	RP11-84H20	7	0.419	0.00337022	129	55	16
MELK	RP11-450B8	9	0.419	0.00337022	126	43	31
HDHD3	RP11-10I9	9	0.419	0.00337022	135	35	30
MAN2C1	RP11-586G22	15	0.419	0.00337022	146	26	28
NUP93	RP11-343H19	16	0.419	0.00337022	107	30	63
C20orf117	CTD-2276L6	20	0.419	0.00337022	104	87	9
RSBN1	RP11-500F12	1	0.418	0.00337022	124	17	59
BDP1	RP11-350A19	5	0.418	0.00337022	140	15	45
ARPC1A	RP13-1013E23	7	0.418	0.00337022	139	48	13
CAND1	RP11-91K23	12	0.418	0.00337022	148	38	14
LOC400451	RP11-450F18	15	0.418	0.00337022	144	36	20
CPT2	RP11-562F12	1	0.417	0.00337022	130	24	46
FH	RP11-69J6	1	0.417	0.00337022	71	124	5
SH3GLB2	RP11-31I5	9	0.417	0.00337022	109	63	28
CHKA	RP11-271C18	11	0.417	0.00337022	131	54	15
ZNF558	RP11-127L14	19	0.417	0.00337022	73	42	85
AIM1	RP11-304M4	6	0.416	0.00337022	125	42	33
KIAA0020	RP11-775E12	9	0.416	0.00337022	116	19	65
CDCA3	RP11-150J21	12	0.416	0.00337022	115	63	22
ZNF550	RP11-103I13	19	0.416	0.00337022	107	66	27
CPT1B	CTD-2039K23	22	0.416	0.00337022	111	53	36
HOOK1	RP11-354P7	1	0.415	0.00390467	135	22	43
MAN1A1	RP11-351A11	6	0.415	0.00337022	139	25	36
BAIAP2L1	RP11-65E17	7	0.415	0.00390467	146	39	15
NCOA2	RP11-356O6	8	0.415	0.00390467	88	92	20
HIPK3	RP11-115L22	11	0.415	0.00390467	143	25	32
RUTBC1	RP11-380H7	17	0.415	0.00337022	99	24	77
NLE1	RP11-208D7	17	0.415	0.00390467	89	50	61
RABL4	RP11-768B9	22	0.415	0.00337022	124	39	37
TTC8	RP11-99F24	14	0.414	0.00390467	141	21	38
CCNI	RP11-136P18	4	0.413	0.00390467	147	27	26
TLR2	RP11-119B13	4	0.413	0.00390467	155	8	37
HSA9761	RP11-575M19	5	0.413	0.00390467	149	13	38
NAT9	RP11-136N14	17	0.413	0.00390467	82	91	27
HDAC2	RP11-89C8	6	0.412	0.00390467	141	25	34
FLJ32549	RP11-290I21	12	0.412	0.00390467	152	31	17
BZRAP1	RP11-620A23	17	0.412	0.00390467	79	97	24
MXRA7	CTD-2235E4	17	0.412	0.00390467	87	89	24
TEX264	RP11-84F6	3	0.411	0.00390467	120	9	71
ECT2	RP11-466G1	3	0.411	0.00390467	140	47	13
ZMYND19	RP11-734A17	9	0.411	0.00390467	97	76	27
OAT	RP11-495E24	10	0.411	0.00390467	149	20	31
RNMTL1	RP11-488O17	17	0.411	0.00390467	96	27	77
NVL	RP11-61M2	1	0.41	0.00390467	69	126	5
ENPP1	RP11-69I8	6	0.41	0.00390467	138	27	35
RBM35B	RP11-744P2	16	0.41	0.00390467	112	32	56
FLJ90757	RP11-149I9	17	0.41	0.00390467	84	87	29
ZNF542	RP11-365C4	19	0.409	0.00390467	107	72	21
NUP155	RP11-109E20	5	0.408	0.00390467	135	56	9
NDUFA2	RP11-120H16	5	0.408	0.00390467	131	33	36
RALGDS	RP11-326L24	9	0.408	0.00390467	113	61	26
GATM	RP11-438C16	15	0.408	0.00390467	144	14	42
VAMP5	RP11-662P4	2	0.407	0.00390467	156	38	6
LATS1	RP11-25G17	6	0.407	0.00390467	135	23	42
GAB2	RP11-444N24	11	0.407	0.00390467	137	28	35
CHD1L	RP11-337C18	1	0.406	0.00390467	91	105	4
RUSC1	RP11-756M22	1	0.406	0.00390467	67	130	3
JARID1B	RP11-63C15	1	0.406	0.00390467	58	141	1
GPR160	RP11-81K8	3	0.406	0.00390467	140	50	10
SOX4	RP11-153P5	6	0.406	0.00390467	146	43	11
C8orf42	RP11-800L13	8	0.406	0.00390467	64	26	110
ST5	RP11-691K19	11	0.406	0.00390467	142	10	48
PSME2	RP11-256C2	14	0.406	0.00390467	144	31	25
DC-UbP	RP11-575K18	5	0.405	0.00452611	142	41	17
IBRDC1	RP11-12C21	6	0.405	0.00390467	138	28	34
STAR	RP11-389E22	8	0.405	0.00390467	76	60	64
TM2D2	CTD-2544N14	8	0.405	0.00452611	81	53	66
NDOR1	RP11-350O14	9	0.405	0.00452611	92	82	26
DCUN1D5	RP11-556M24	11	0.405	0.00452611	114	9	77
ANKRD27	RP11-316N8	19	0.405	0.00390467	136	42	22
SIPA1L3	RP11-317L23	19	0.405	0.00452611	121	58	21
DCK	RP11-188A7	4	0.404	0.00452611	153	21	26
ZHX1	RP11-54J8	8	0.404	0.00452611	71	122	7
ZDHHC24	RP11-527H7	11	0.404	0.00452611	126	61	13
KBTBD7	RP11-706I14	13	0.404	0.00452611	138	11	51
ENTPD5	RP11-459I6	14	0.404	0.00452611	141	22	37
ACOT8	RP11-103O9	20	0.404	0.00452611	108	88	4
TRIM46	RP11-459O3	1	0.403	0.00452611	67	130	3
MGST3	RP11-756D1	1	0.403	0.00452611	77	122	1
FLVCR	RP11-193P21	1	0.403	0.00452611	66	129	5
TACSTD1	RP11-319O14	2	0.403	0.00452611	162	33	5
FBXL5	RP11-167K22	4	0.403	0.00452611	138	5	57
PLK2	RP11-452K19	5	0.403	0.00452611	149	16	35
POMZP3	RP11-481D5	7	0.403	0.00452611	146	37	17
DGKE	RP11-468D3	17	0.403	0.00452611	77	97	26
DENND1B	RP11-8A24	1	0.402	0.00452611	86	113	1
EIF3S3	RP11-764P21	8	0.402	0.00452611	72	126	2
CYC1	RP11-714N16	8	0.402	0.00452611	59	128	13
CYB5R2	RP11-205L9	11	0.402	0.00452611	146	9	45
RAD51L3	RP11-208D7	17	0.402	0.00452611	89	50	61
UTP11L	RP11-394F4	1	0.401	0.00452611	133	24	43
CABC1	RP11-379G13	1	0.401	0.00452611	63	133	4
ZNF7	RP11-91F24	8	0.401	0.00452611	62	124	14
DNAJA2	RP11-627O2	16	0.401	0.00452611	119	32	49
KRT15	RP11-350M22	17	0.401	0.00452611	94	49	57
DLX4	CTD-2023F4	17	0.401	0.00452611	56	122	22
PRDX2	CTD-2265O21	19	0.401	0.00452611	107	62	31
MYNN	RP11-655C17	3	0.4	0.00452611	139	50	11
ZNF395	RP11-116F9	8	0.4	0.00452611	69	11	120
GPAA1	RP11-714N16	8	0.4	0.00452611	59	128	13
KCNK15	CTD-2028B20	20	0.4	0.00452611	105	90	5
ARPC5	RP11-299L22	1	0.399	0.00452611	70	129	1
HHAT	RP11-281L14	1	0.399	0.00452611	65	130	5
HNRPAB	RP11-354C13	5	0.399	0.00452611	115	67	18
PRKAG2	RP11-60D3	7	0.399	0.00452611	147	37	16
EFS	RP11-690E9	14	0.399	0.00452611	142	31	27
C20orf172	RP11-712N14	20	0.399	0.00452611	104	87	9
MAPBPIP	RP11-702H12	1	0.398	0.00452611	69	128	3
ZNF403	CTD-2196A18	17	0.398	0.00452611	89	65	46
PADI4	RP11-34K18	1	0.397	0.00452611	117	13	70
IRF2BP2	RP11-557K5	1	0.397	0.00452611	67	127	6
MTHFD2	RP11-115H9	2	0.397	0.00452611	154	39	7
C6orf211	RP11-193D24	6	0.397	0.00452611	131	28	41
TCIRG1	RP11-134F13	11	0.397	0.00452611	131	54	15
INHBB	RP11-438O12	2	0.396	0.00452611	165	22	13
LRBA	RP11-773A1	4	0.396	0.00452611	154	10	36
MXI1	RP11-549L6	10	0.396	0.00452611	150	15	35
ABCC3	RP11-294J22	17	0.396	0.00452611	61	115	24
FBXO7	RP11-558F2	22	0.396	0.00452611	123	38	39
YWHAQ	RP11-658E8	2	0.395	0.00452611	148	43	9
GUSB	RP11-636K11	7	0.395	0.00523006	152	33	15
C14orf112	RP11-787K6	14	0.395	0.00452611	146	15	39
ZNF278	RP11-723D5	22	0.395	0.00452611	117	49	34
SORBS3	RP11-582J16	8	0.394	0.00523006	80	12	108
HTATIP2	RP11-6K5	11	0.394	0.00523006	140	17	43
ZNF219	RP11-382O19	14	0.394	0.00523006	146	29	25
C14orf156	RP11-306C22	14	0.394	0.00523006	140	21	39
CALM1	RP11-218L2	14	0.394	0.00523006	141	24	35
TOM1L2	RP11-809H20	17	0.394	0.00523006	104	23	73
SULT4A1	RP11-80L20	22	0.394	0.00523006	110	49	41
TROVE2	RP11-577F7	1	0.393	0.00523006	91	108	1
TRIM11	RP11-1144M16	1	0.393	0.00523006	62	134	4
AMOTL1	RP11-349I16	11	0.393	0.00523006	120	14	66
COQ6	RP11-459I6	14	0.393	0.00523006	141	22	37
FBL	CTD-2019O11	19	0.393	0.00523006	105	75	20
ECM1	CTD-2277C12	1	0.392	0.00523006	82	113	5
PYCR2	RP11-139K15	1	0.392	0.00523006	64	132	4
RBPMS	RP11-615M4	8	0.392	0.00523006	69	16	115
MGC13040	RP11-451F15	11	0.392	0.00523006	115	8	77
PTPN6	RP11-8J11	12	0.392	0.00523006	113	62	25
MANSC1	RP11-613M22	12	0.392	0.00523006	133	29	38
POLR2I	CTD-2230G3	19	0.392	0.00523006	106	71	23
PIGK	CTD-2013F12	1	0.391	0.00523006	130	18	52
DARS2	RP11-4A6	1	0.391	0.00523006	77	120	3
FGD5	RP11-647G10	3	0.391	0.00523006	138	27	35
TSPAN15	RP11-652D17	10	0.391	0.00523006	145	25	30
IGHMBP2	RP11-154D10	11	0.391	0.00523006	130	59	11
ZNF137	RP11-207K2	19	0.391	0.00523006	126	52	22
CYCS	RP11-813D23	7	0.39	0.00523006	148	42	10
BRD3	RP11-31J15	9	0.39	0.00523006	107	66	27
ACSS2	RP11-386O15	20	0.39	0.00523006	104	87	9
SYCP2	RP11-694I10	20	0.39	0.00523006	96	98	6
ATP6V0B	RP11-662O3	1	0.389	0.00523006	125	43	32
ARHGEF2	RP11-552H7	1	0.389	0.00523006	68	127	5
C1orf57	RP11-474C10	1	0.389	0.00523006	65	130	5
ZNF513	RP11-354O17	2	0.389	0.00523006	164	31	5
PPP2R2A	RP11-795G8	8	0.389	0.00523006	70	8	122
IMPA1	RP11-67F19	8	0.389	0.00523006	86	101	13
ALDH1B1	RP11-113O24	9	0.389	0.00523006	126	39	35
TRAF2	RP11-678D10	9	0.389	0.00523006	92	81	27
KCTD2	RP11-25L16	17	0.389	0.00523006	81	92	27
ASH1L	RP11-653F24	1	0.388	0.00523006	67	130	3
HK2	RP11-627M4	2	0.388	0.00523006	154	39	7
SSBP1	RP11-120E14	7	0.388	0.00523006	147	39	14
RB1CC1	RP11-56K9	8	0.388	0.00523006	93	81	26
MRPS35	RP11-85K9	12	0.388	0.00523006	140	34	26
NUDT21	RP11-598M9	16	0.388	0.00523006	114	29	57
MPZL1	RP11-1F7	1	0.387	0.00523006	77	121	2
COMMD8	RP11-158K22	4	0.387	0.00523006	145	10	45
TSTA3	RP11-118P12	8	0.387	0.00523006	60	127	13
LTBR	RP11-364N5	12	0.387	0.00523006	113	65	22
EBPL	RP11-432M24	13	0.387	0.00523006	138	11	51
GNPAT	CTD-2009N22	1	0.386	0.00523006	65	129	6
ALDH7A1	RP11-44G23	5	0.386	0.00523006	144	13	43
CENTD2	RP11-435B24	11	0.386	0.00523006	138	32	30
ADIPOR2	RP11-288K12	12	0.386	0.00523006	116	55	29
ZNF84	RP11-386I8	12	0.386	0.00523006	125	50	25
UBL3	RP11-707D20	13	0.386	0.00523006	134	19	47
ATG4D	RP11-177J4	19	0.386	0.00523006	103	65	32
KIAA1522	RP11-114B7	1	0.385	0.00523006	129	21	50
BAT2D1	RP11-220H11	1	0.385	0.00603712	78	120	2
PIGO	RP11-390F2	9	0.385	0.00523006	120	49	31
ARID5B	RP11-85M6	10	0.385	0.00603712	150	22	28
WDR22	RP11-702L22	14	0.385	0.00603712	144	16	40
SNRPB	RP11-568M2	20	0.385	0.00523006	104	74	22
CDC91L1	RP11-454F11	20	0.385	0.00603712	105	85	10
COMT	RP11-138C22	22	0.385	0.00523006	110	56	34
CLSTN1	CTD-2180D18	1	0.384	0.00603712	115	14	71
HRB	RP11-335I21	2	0.384	0.00603712	158	14	28
TARS	RP11-369K20	5	0.384	0.00603712	135	54	11
PTK2B	RP11-615F9	8	0.384	0.00603712	69	12	119
DYRK2	RP11-43N5	12	0.384	0.00603712	144	42	14
PCK2	RP11-256C2	14	0.384	0.00603712	144	31	25
LCMT1	RP11-620P1	16	0.384	0.00603712	126	61	13
PECAM1	RP11-537B9	17	0.384	0.00603712	72	108	20
IER5L	RP11-271G22	9	0.383	0.00603712	109	63	28
CEBPG	RP11-939O22	19	0.383	0.00603712	123	56	21
DCLRE1B	RP11-541A20	1	0.382	0.00603712	124	17	59
RCOR3	RP11-749E3	1	0.382	0.00603712	68	127	5
CCK	RP11-582K2	3	0.382	0.00603712	139	8	53
CETN3	RP11-795O19	5	0.382	0.00603712	142	12	46
GNB2L1	RP11-434O6	5	0.382	0.00603712	117	69	14
MRPS21	RP11-35F14	1	0.381	0.00603712	88	108	4
WBSCR18	RP11-100D10	7	0.381	0.00603712	131	51	18
CUTL1	RP11-692F19	7	0.381	0.00603712	138	50	12
HSPC268	RP11-787G19	7	0.381	0.00603712	150	36	14
ANK1	RP11-802B19	8	0.381	0.00603712	82	63	55
ODF2	RP11-339B21	9	0.381	0.00603712	108	67	25
CTSH	RP11-43B9	15	0.381	0.00603712	148	24	28
DHCR24	RP11-275N17	1	0.38	0.00603712	129	27	44
VAV3	RP11-478M5	1	0.38	0.00603712	129	16	55
IGSF10	RP11-739J7	3	0.38	0.00603712	152	32	16
C14orf159	RP11-91C7	14	0.38	0.00603712	140	25	35
LHX1	RP11-445F12	17	0.38	0.00603712	81	66	53
KIAA1618	RP11-781F24	17	0.38	0.00603712	82	88	30
GPATC4	RP11-740J19	1	0.379	0.00603712	69	126	5
DCTD	RP11-713K18	4	0.379	0.00603712	147	10	43
CYP4V2	RP11-812M15	4	0.379	0.00603712	148	10	42
NDUFA8	RP11-96D23	9	0.379	0.00603712	137	35	28
PLEKHA5	RP11-545I15	12	0.379	0.00603712	140	28	32
PFAAP5	RP11-11K16	13	0.379	0.00603712	133	17	50
NOSIP	RP11-21O13	19	0.379	0.00603712	103	79	18
PCNA	RP11-720M7	20	0.379	0.00603712	121	55	24
MRPL37	RP11-84E6	1	0.378	0.00603712	128	27	45
PARS2	RP11-275N17	1	0.378	0.00603712	128	27	45
RFXANK	RP11-520G3	19	0.378	0.00603712	100	69	31
MYH14	RP11-265O18	19	0.378	0.00603712	102	75	23
POLR2F	RP11-173H19	22	0.378	0.00603712	106	61	33
HPCAL1	RP11-736B8	2	0.376	0.00603712	148	43	9
XPO5	RP11-79I2	6	0.376	0.00603712	132	57	11
NUDT4	RP11-486A14	12	0.376	0.00603712	148	31	21
SYT17	RP11-813D6	16	0.376	0.00603712	121	65	14
SC65	RP11-899O23	17	0.375	0.00698284	99	42	59
LRRC8B	RP11-272L5	1	0.374	0.00698284	127	17	56
EFNA1	RP11-459O3	1	0.374	0.00698284	67	131	2
SMYD3	RP11-706E22	1	0.374	0.00698284	69	128	3
ARMC7	RP11-648O11	17	0.374	0.00698284	81	93	26
TNRC6C	RP11-102I17	17	0.374	0.00698284	81	89	30
SERPINB4	RP11-372F6	18	0.374	0.00698284	130	16	54
GLT25D1	RP11-419E4	19	0.374	0.00698284	107	65	28
METAP2	RP11-490G8	12	0.373	0.00698284	149	29	22
TERF2	RP11-70O5	16	0.373	0.00698284	119	25	56
APOL2	RP11-24H21	22	0.373	0.00698284	125	38	37
ECE1	RP11-474I18	1	0.372	0.00698284	117	16	67
PTPRF	RP11-90B12	1	0.372	0.00698284	122	46	32
HOOK2	CTD-2265O21	19	0.372	0.00698284	107	62	31
TOMM34	RP11-610C7	20	0.372	0.00698284	105	90	5
ABCF3	RP11-778D9	3	0.371	0.00698284	138	50	12
GLRX	RP11-554J11	5	0.371	0.00698284	141	15	44
FZD6	RP11-318M2	8	0.371	0.00698284	68	131	1
ST3GAL1	RP11-125I19	8	0.371	0.00698284	73	119	8
PLEKHB1	RP11-13K23	11	0.371	0.00698284	138	32	30
KLF5	RP11-87P5	13	0.371	0.00698284	138	10	52
C1orf96	RP11-12H2	1	0.37	0.00698284	64	130	6
WDR48	RP11-223G1	3	0.37	0.00698284	145	12	43
PRSS16	RP11-786O3	6	0.37	0.00698284	151	37	12
HSN2	RP11-388A16	12	0.37	0.00698284	115	55	30
TMEM62	RP11-603P20	15	0.37	0.00698284	144	13	43
GPR56	RP11-405F3	16	0.37	0.00698284	108	27	65
C20orf3	RP11-356O13	20	0.37	0.00698284	132	53	15
TRIM58	RP11-71K5	1	0.369	0.00698284	68	130	2
RYBP	RP11-522N9	3	0.369	0.00698284	129	4	67
C5orf14	RP11-536F18	5	0.369	0.00698284	139	25	36
C6orf111	RP11-793B3	6	0.369	0.00698284	135	21	44
HRBL	RP11-44M6	7	0.369	0.00698284	133	55	12
CCND1	RP11-699M19	11	0.369	0.00698284	132	57	11	10706127
ABCA5	RP11-293K20	17	0.369	0.00698284	90	85	25
XAB2	RP11-557E5	19	0.369	0.00698284	115	49	36
EDG4	CTD-2516H4	19	0.369	0.00698284	104	64	32
ZNF304	RP11-12C9	19	0.369	0.00698284	108	66	26
EPB41L1	RP11-10K23	20	0.369	0.00698284	102	91	7
GGA1	RP11-459P5	22	0.369	0.00698284	107	63	30
SIAH2	RP11-493G14	3	0.368	0.00698284	149	35	16
AHI1	RP11-751F23	6	0.368	0.00698284	135	31	34
PHF10	RP11-82B3	6	0.368	0.00698284	129	25	46
RNF122	RP11-188I20	8	0.368	0.00698284	75	21	104
MRPL48	RP11-338F13	11	0.368	0.00698284	139	31	30
HSPB2	RP11-262J9	11	0.368	0.00698284	122	7	71
ATP7B	RP11-248G5	13	0.368	0.00698284	137	12	51
NEDD4	RP11-466B1	15	0.368	0.00698284	150	14	36
XYLT2	RP11-797N21	17	0.368	0.00698284	57	118	25
ZNF580	RP11-705C4	19	0.368	0.00698284	78	106	16
CDK8	RP11-604J17	13	0.367	0.00698284	133	18	49
TGDS	CTD-2003P22	13	0.367	0.00698284	135	15	50
AARS	RP11-529K1	16	0.367	0.00698284	116	28	56
C18orf19	RP11-708C11	18	0.367	0.00698284	133	21	46
C1orf74	RP11-345I23	1	0.366	0.00698284	64	131	5
FDFT1	RP11-794G6	8	0.366	0.00698284	70	10	120
MTAP	RP11-615P15	9	0.366	0.00698284	117	17	66
THUMPD2	RP11-288L6	2	0.365	0.00698284	161	33	6
MCM3	RP11-349G11	6	0.365	0.00698284	151	31	18
WWP1	RP11-462H5	8	0.365	0.00806805	82	110	8
POLR3E	RP11-21M24	16	0.365	0.00698284	123	62	15
RNMT	RP11-808F20	18	0.365	0.00698284	133	21	46
TIMM50	RP11-739P3	19	0.365	0.00698284	102	77	21
RAG1AP1	RP11-540E15	1	0.364	0.00806805	67	131	2
COQ3	RP11-793B3	6	0.364	0.00806805	135	21	44
LOC619208	RP11-813B22	6	0.364	0.00806805	135	30	35
KRT18	RP11-153F5	12	0.364	0.00806805	123	67	10
ILVBL	RP11-319O10	19	0.364	0.00806805	105	67	28
WDR41	RP11-352L15	5	0.363	0.00806805	147	17	36
STX7	RP11-383N6	6	0.363	0.00806805	138	28	34
RBM35A	RP11-103P22	8	0.363	0.00806805	78	119	3
FBXL6	RP11-620H1	8	0.363	0.00806805	59	128	13
GLIPR1	RP11-172N22	12	0.363	0.00806805	153	27	20
FDPS	RP11-653F24	1	0.362	0.00806805	67	130	3
GNL3	RP11-447A21	3	0.362	0.00806805	122	9	69
TRPM4	RP13-566O19	19	0.362	0.00806805	105	78	17
ZNF281	RP11-101F19	1	0.361	0.00806805	65	133	2
ZNF124	RP11-488L18	1	0.361	0.00806805	70	128	2
PPP3CC	RP11-784K2	8	0.361	0.00806805	80	13	107
PDE8A	RP11-43K17	15	0.361	0.00806805	143	28	29
EDN1	RP11-177C4	6	0.36	0.00806805	139	54	7
LIN7A	RP11-80B4	12	0.36	0.00806805	154	26	20
HSPC171	RP11-656D11	16	0.36	0.00806805	113	34	53
LRRC41	RP11-112C15	1	0.359	0.00806805	130	33	37
PTBP2	RP11-122C9	1	0.359	0.00806805	128	18	54
TOMM40L	RP11-297K8	1	0.359	0.00806805	72	127	1
SCAMP1	RP11-152G16	5	0.359	0.00806805	148	16	36
SERPINE1	RP11-279E13	7	0.359	0.00806805	133	56	11
FDXR	RP11-399J11	17	0.359	0.00806805	79	94	27
ZNF134	RP11-447O11	19	0.359	0.00806805	107	65	28
GALNT2	CTD-2005K20	1	0.358	0.00806805	64	130	6
FGFR1	RP11-148D21	8	0.358	0.00806805	79	58	63	17397528, 1070612
DDX58	RP11-205M20	9	0.358	0.00806805	123	29	48
MT2A	RP11-605N4	16	0.358	0.00806805	109	29	62
MGC10433	RP11-238O11	19	0.358	0.00806805	113	65	22
INADL	RP11-138I13	1	0.357	0.00806805	132	26	42
EPHX1	RP11-202B24	1	0.357	0.00806805	64	132	4
TMEM41A	RP11-110C15	3	0.357	0.00806805	144	44	12
MXD4	RP11-478C1	4	0.357	0.00806805	114	24	62
WDR34	RP11-666O24	9	0.357	0.00806805	110	64	26
ARHGEF17	RP11-555B8	11	0.357	0.00806805	138	32	30
MMP3	RP11-109J8	11	0.357	0.00806805	114	9	77
DNMT3B	RP11-815L24	20	0.357	0.00806805	106	86	8
EXO1	RP11-644D7	1	0.356	0.00806805	73	122	5
CCT4	RP11-664A24	2	0.356	0.00806805	154	40	6
C8orf41	RP11-722E23	8	0.356	0.00806805	75	20	105
CD9	RP11-773K10	12	0.356	0.00806805	111	63	26
TRIM65	RP11-552F3	17	0.356	0.00806805	83	91	26
C1orf163	RP11-452I17	1	0.355	0.00930178	131	23	46
GTF2B	RP11-44G21	1	0.355	0.00930178	128	16	56
MAP4K3	RP11-462L6	2	0.355	0.00806805	161	32	7
AFTIPHILIN	RP11-568N6	2	0.355	0.00930178	155	41	4
HIVEP1	RP11-554K23	6	0.355	0.00930178	140	53	7
CCNE2	RP11-347C18	8	0.355	0.00806805	77	120	3
MAL2	RP11-683N15	8	0.355	0.00930178	70	125	5
CSRP2	RP11-155B18	12	0.355	0.00930178	152	28	20
UBPH	RP11-29K3	16	0.355	0.00806805	120	65	15
MIB1	RP11-21C23	18	0.355	0.00806805	141	13	46
MGC3731	RP11-459P5	22	0.355	0.00930178	107	63	30
CLCN6	RP11-196P5	1	0.354	0.00930178	114	15	71
RTCD1	RP11-682I12	1	0.354	0.00930178	130	14	56
IQWD1	RP11-167m6	1	0.354	0.00930178	77	121	2
TLR1	RP11-280E3	4	0.354	0.00930178	136	5	59
IRX2	RP11-586L22	5	0.354	0.00930178	121	68	11
SELS	RP11-414K11	15	0.354	0.00930178	147	25	28
AZGP1	RP11-543L21	7	0.353	0.00930178	138	50	12
PIP5K2C	RP11-799H16	12	0.353	0.00930178	122	68	10
TACSTD2	RP11-342F23	1	0.352	0.00930178	133	24	43
VPS54	RP11-164A18	2	0.352	0.00930178	156	40	4
SMPDL3A	RP11-528E7	6	0.352	0.00930178	138	27	35
USP54	RP11-345K20	10	0.352	0.00930178	145	25	30
LIN10	RP11-620P11	16	0.352	0.00930178	112	34	54
CAMSAP1L1	RP11-728L19	1	0.351	0.00930178	63	135	2
GALNT12	RP11-785N18	9	0.351	0.00930178	149	16	35
AGPAT2	CTD-2232F19	9	0.351	0.00930178	93	80	27
TAPBPL	RP11-447A20	12	0.351	0.00930178	113	65	22
DUSP16	RP11-613M22	12	0.351	0.00930178	133	28	39
POU6F1	RP11-573G9	12	0.351	0.00930178	131	55	14
KLF12	RP11-474L7	13	0.351	0.00930178	136	11	53
MT1F	RP11-605N4	16	0.351	0.00930178	109	29	62
DCXR	RP11-165M24	17	0.351	0.00930178	85	93	22
NIFIE14	RP11-238O11	19	0.351	0.00930178	113	65	22
MUTYH	RP11-452L15	1	0.35	0.00930178	130	37	33
MR1	RP11-540K16	1	0.35	0.00930178	73	126	1
C1orf31	RP11-683N11	1	0.35	0.00930178	65	129	6
ADAMTS6	RP11-631N2	5	0.35	0.00930178	149	13	38
TBC1D7	RP11-297P5	6	0.35	0.00930178	140	53	7
TMCO3	RP11-457I17	13	0.35	0.00930178	114	30	56
HDDC3	RP11-2O19	15	0.35	0.00930178	140	36	24
LOC440944	RP11-810I7	3	0.349	0.00930178	132	30	38
UROS	RP11-383C5	10	0.349	0.00930178	149	19	32
TRIM29	RP11-683O4	11	0.349	0.00930178	123	15	62
EVC	RP11-1306L21	4	0.348	0.00930178	130	8	62
ACAT2	RP11-21K23	6	0.348	0.00930178	133	20	47
GTF2I	RP11-137E8	7	0.348	0.00930178	131	49	20
GNB2	RP11-344K24	7	0.348	0.00930178	132	56	12
FOXJ1	RP11-293J2	17	0.348	0.00930178	83	90	27
GRWD1	RP11-678K10	19	0.348	0.00930178	104	76	20
CBR3	RP11-284A9	21	0.348	0.00930178	128	46	26
DUSP23	RP11-706A4	1	0.347	0.00930178	69	128	3
CDC42BPA	RP11-1B20	1	0.347	0.00930178	63	133	4
ABLIM3	RP11-158A18	5	0.347	0.00930178	153	22	25
CSE1L	RP11-523P17	20	0.347	0.00930178	112	83	5
NEK4	RP11-447A21	3	0.346	0.00930178	122	9	69
GALNTL4	RP11-479I6	11	0.346	0.00930178	141	12	47
RHBDF1	RP11-344L6	16	0.346	0.00930178	79	104	17
PRSS8	RP11-388M20	16	0.346	0.00930178	90	98	12
PIK3R5	RP11-476A23	17	0.346	0.00930178	98	9	93
GAA	RP11-781F24	17	0.346	0.00930178	83	90	27
DSCR2	RP11-93E19	21	0.346	0.00930178	127	55	18
MYLIP	RP11-810G3	6	0.345	0.00930178	142	50	8
TRIAD3	RP11-86B1	7	0.345	0.00930178	139	43	18
ARHGAP19	RP11-786K15	10	0.345	0.0106947	146	20	34
CWF19L2	RP11-782J9	11	0.345	0.0106947	111	9	80
RB1	RP11-305D15	13	0.345	0.0106947	136	11	53
MNS1	RP11-48G14	15	0.345	0.0106947	149	14	37
CREB3L4	RP11-422P24	1	0.344	0.0106947	74	123	3
MLPH	RP11-757F10	2	0.344	0.0106947	147	23	30
ASAH1	RP11-525O22	8	0.344	0.0106947	74	10	116
C9orf23	RP11-752M5	9	0.344	0.0106947	117	53	30
ZNF195	RP11-650F7	11	0.344	0.0106947	136	15	49
ATP5S	RP11-317D7	14	0.344	0.0106947	153	25	22
BCL2A1	RP11-5L11	15	0.344	0.0106947	147	25	28
SULT1A1	RP11-297O21	16	0.344	0.0106947	92	96	12
ZNF468	RP11-669H5	19	0.344	0.0106947	125	53	22
GPR161	RP11-249c5	1	0.343	0.0106947	77	121	2
MAN2A1	RP11-360O15	5	0.343	0.0106947	143	15	42
IRF1	RP11-410H12	5	0.343	0.0106947	140	24	36
CAMLG	RP11-608A17	5	0.343	0.0106947	139	25	36
CXXC5	RP11-68E23	5	0.343	0.0106947	133	33	34
STYXL1	RP11-379D10	7	0.343	0.0106947	136	46	18
GNG11	RP11-461H15	7	0.343	0.0106947	150	33	17
IDI1	RP11-384B9	10	0.343	0.0106947	145	34	21
ZNF10	CTD-2140B24	12	0.343	0.0106947	125	50	25
CYP1A1	CTD-2023O17	15	0.343	0.0106947	143	29	28
OSBPL1A	RP11-799B12	18	0.343	0.0106947	134	11	55
TP53INP2	RP11-454F11	20	0.343	0.0106947	105	85	10
C20orf59	RP11-166C8	20	0.343	0.0106947	76	118	6
EMID1	RP11-367E7	22	0.343	0.0106947	118	49	33
MTMR11	RP11-793H3	1	0.342	0.0106947	93	101	6
SLC25A13	CTD-2063M7	7	0.342	0.0106947	156	32	12
NFKBIA	RP11-561B11	14	0.342	0.0106947	149	28	23
BAIAP2	RP11-387L10	17	0.342	0.0106947	84	87	29
ME2	RP11-54A1	18	0.342	0.0106947	130	8	62
NOTCH3	RP11-319O10	19	0.342	0.0106947	105	67	28
ETFB	RP11-716C17	19	0.342	0.0106947	117	63	20
PPT1	RP11-747C18	1	0.341	0.0106947	129	32	39
FKBP9	RP11-412C15	7	0.341	0.0106947	145	47	8
ATM	RP11-509D23	11	0.341	0.0106947	116	8	76
NOD27	RP11-550L9	16	0.341	0.0106947	108	30	62
PSKH1	RP11-807H4	16	0.341	0.0106947	110	34	56
RDH13	RP11-424K17	19	0.341	0.0106947	100	81	19
C1orf43	RP11-781A5	1	0.34	0.0106947	74	123	3
LOC92270	RP11-638P7	5	0.34	0.0106947	147	16	37
CSF1R	RP11-21I20	5	0.34	0.0106947	150	25	25
FLJ20097	RP11-773N18	7	0.34	0.0106947	150	33	17
NOS3	RP11-445P2	7	0.34	0.0106947	145	40	15
ABHD4	RP11-576P2	14	0.34	0.0106947	143	31	26
CRIP1	RP11-675H1	14	0.34	0.0106947	117	47	36
RAB25	RP11-702H12	1	0.339	0.0106947	69	128	3
CDYL	RP11-396E17	6	0.339	0.0106947	137	51	12
STEAP4	RP11-315D17	7	0.339	0.0106947	152	31	17
GGH	RP11-234F8	8	0.339	0.0106947	91	93	16
VWF	RP11-58H19	12	0.339	0.0106947	117	58	25
ADAM10	RP11-30K9	15	0.339	0.0106947	144	17	39
ZNF692	CTB-167K11	1	0.338	0.0106947	70	128	2
PSME4	RP11-508L23	2	0.338	0.0106947	161	34	5
ZP3	RP11-351A5	7	0.338	0.0106947	141	41	18
FLJ35695	RP11-770L24	15	0.338	0.0106947	148	16	36
MYO5C	RP11-115D22	15	0.338	0.0106947	149	15	36
ANKRD11	RP11-46C24	16	0.338	0.0106947	100	46	54
HM13	RP11-363M16	20	0.338	0.0106947	108	84	8
CRYZL1	RP11-39P24	21	0.338	0.0106947	128	48	24
SELENBP1	RP11-126K1	1	0.337	0.0106947	75	120	5
ADAM15	RP11-624P9	1	0.337	0.0106947	67	131	2
COX7A2L	RP11-746K3	2	0.337	0.0106947	158	36	6
GCC2	CTD-2308D3	2	0.337	0.0106947	160	31	9
PTPRK	RP11-613E7	6	0.337	0.0106947	139	27	34
GIMAP7	RP11-7P1	7	0.337	0.0106947	146	39	15
ADAM28	RP11-115K10	8	0.337	0.0106947	75	9	116
AASDHPPT	RP11-268F9	11	0.337	0.0106947	111	9	80
SHMT2	RP11-181E19	12	0.337	0.0106947	127	62	11
TTC5	CTD-2380I10	14	0.337	0.0106947	154	21	25
BID	RP11-21K21	22	0.337	0.0106947	117	49	34
PER3	RP11-620C9	1	0.336	0.0106947	113	16	71	15790588
MAST2	RP11-743A18	1	0.336	0.0106947	131	33	36
NENF	RP11-384C4	1	0.336	0.0106947	66	129	5
FYCO1	RP11-307M13	3	0.336	0.0106947	135	10	55
DYRK4	RP11-500M8	12	0.336	0.0106947	123	47	30
ACTR6	RP11-87G11	12	0.336	0.0106947	144	31	25
MTERFD3	RP11-263M3	12	0.336	0.0106947	141	31	28
MPHOSPH6	RP11-723L16	16	0.336	0.0106947	117	21	62
ZBTB7B	RP11-624P9	1	0.335	0.0122858	67	131	2
EIF2AK2	RP11-137A4	2	0.335	0.0122858	162	32	6
MBIP	RP11-291M16	14	0.335	0.0122858	154	24	22
MAN2A2	RP11-2O19	15	0.335	0.0106947	140	36	24
TNFAIP1	RP11-301H1	17	0.335	0.0122858	77	107	16
TYK2	RP13-498P8	19	0.335	0.0106947	106	61	33
AP2A1	RP11-323G11	19	0.335	0.0122858	101	80	19
TDRKH	RP11-114B18	1	0.334	0.0122858	72	123	5
TUSC4	RP11-787O14	3	0.334	0.0122858	118	11	71
DCUN1D4	RP11-1196N21	4	0.334	0.0122858	149	11	40
PHF15	RP11-21C10	5	0.334	0.0122858	138	26	36
RNF130	RP11-596I6	5	0.334	0.0122858	117	66	17
UBE2J1	RP11-777J20	6	0.334	0.0122858	139	15	46
EGR3	RP11-459E5	8	0.334	0.0122858	78	9	113
SLC29A3	RP11-27E22	10	0.334	0.0122858	147	26	27
FKBP4	RP11-292M19	12	0.334	0.0122858	118	54	28
CKB	RP11-659M13	14	0.334	0.0122858	123	36	41
ATPBD3	RP11-612H7	19	0.334	0.0122858	113	67	20
ZNF549	RP11-103I13	19	0.334	0.0122858	107	66	27
ZNF211	RP11-447O11	19	0.334	0.0122858	107	65	28
PFKL	RP11-447A17	21	0.334	0.0122858	96	92	12
ARVCF	RP11-138C22	22	0.334	0.0122858	110	56	34
LRRC16	RP11-728D1	6	0.333	0.0122858	151	37	12
MTUS1	RP11-565O23	8	0.333	0.0122858	75	8	117
PLXDC2	RP11-479M22	10	0.333	0.0122858	146	35	19
C14orf143	RP11-577D18	14	0.333	0.0122858	141	24	35
ARID3B	RP11-10O17	15	0.333	0.0122858	147	25	28
AP1M2	RP11-177J4	19	0.333	0.0122858	103	65	32
BRRN1	RP11-763O1	2	0.332	0.0122858	153	39	8
MYCT1	RP11-723G14	6	0.332	0.0122858	137	25	38
HOXA13	RP13-413H5	7	0.332	0.0122858	143	48	9
LACTB2	RP11-382J12	8	0.332	0.0122858	91	91	18
TCP11L1	RP11-460O21	11	0.332	0.0122858	143	25	32
IREB2	RP11-10K12	15	0.332	0.0122858	148	24	28
PPP1R3D	RP11-700P5	20	0.332	0.0122858	96	98	6
SH3BP1	RP11-459P5	22	0.332	0.0122858	107	63	30
SUMF1	RP11-6E23	3	0.331	0.0122858	150	12	38
FXR1	RP11-50C6	3	0.331	0.0122858	144	47	9
TRIM41	RP11-434O6	5	0.331	0.0122858	117	69	14
MCM7	RP11-487B17	7	0.331	0.0122858	136	52	12
IMPAD1	RP11-55F4	8	0.331	0.0122858	96	84	20
C10orf33	RP11-707M8	10	0.331	0.0122858	149	18	33
TEF	RP11-257E19	22	0.331	0.0122858	114	49	37
PDIA6	RP11-791G15	2	0.33	0.0122858	149	42	9
WASF1	RP11-181P4	6	0.33	0.0122858	130	35	35
MAP7	RP11-422G24	6	0.33	0.0122858	135	29	36
BCL7B	RP11-101D2	7	0.33	0.0122858	133	49	18
SLC25A37	RP11-791G8	8	0.33	0.0122858	77	9	114
LTB4R	RP11-801F16	14	0.33	0.0122858	144	31	25
RBM6	RP11-797P18	3	0.329	0.0122858	118	11	71
C8orf40	RP11-213C20	8	0.329	0.0122858	83	64	53
ZBTB16	RP11-799K20	11	0.329	0.0122858	122	7	71
PDXP	RP11-459P5	22	0.329	0.0122858	107	63	30
C1orf181	RP11-290M5	1	0.328	0.0122858	129	16	55
WHSC1	RP11-262P20	4	0.328	0.0122858	109	38	53
SLC35B2	RP11-272H7	6	0.328	0.0122858	131	59	10
GPR115	RP11-174M5	6	0.328	0.0122858	145	31	24
REC8L1	RP11-793B24	14	0.328	0.0122858	144	31	25
LTB4R2	RP11-801F16	14	0.328	0.0122858	144	31	25
ZNF350	RP11-746I22	19	0.328	0.0122858	126	53	21
KLHL22	RP11-618D2	22	0.328	0.0122858	110	57	33
C1orf9	RP11-806N18	1	0.327	0.0122858	79	121	NA
LPGAT1	RP11-552D8	1	0.327	0.0122858	67	128	5
MYCN	RP11-1183P10	2	0.327	0.0122858	159	36	5
CXCL10	RP11-630D6	4	0.327	0.0122858	149	27	24
ABCG2	RP11-368G2	4	0.327	0.0122858	156	7	37
SOD2	RP11-270C3	6	0.327	0.0122858	134	19	47
E2F5	RP11-219B4	8	0.327	0.0122858	85	105	10
ABLIM1	RP11-317F20	10	0.327	0.0122858	148	16	36
FKBP3	RP11-777E1	14	0.327	0.0122858	157	23	20
ITPK1	RP11-519F23	14	0.327	0.0122858	139	26	35
IRX6	RP11-663J14	16	0.327	0.0122858	119	29	52
HBS1L	RP11-65N19	6	0.326	0.0122858	136	30	34
GNAI1	RP11-176M5	7	0.326	0.0122858	152	31	17
FLJ36031	RP11-768J5	7	0.326	0.0122858	156	27	17
CNIH	CTD-2297J14	14	0.326	0.0122858	155	21	24
FAM96B	RP11-317I8	16	0.326	0.0122858	113	32	55
ABCC13	RP11-23K9	21	0.326	0.0122858	137	29	34
CDC42	RP11-26H16	1	0.325	0.0122858	119	15	66
SYNPO2	RP11-637P14	4	0.325	0.0122858	153	9	38
CREB5	RP11-17h7	7	0.325	0.0122858	147	44	9
KIAA0286	RP11-362E14	12	0.325	0.0122858	128	62	10
SCYL2	RP11-66N16	12	0.325	0.0122858	145	30	25
LGALS3	RP11-172G1	14	0.325	0.0122858	155	20	25
SLC19A1	CTD-2268M8	21	0.325	0.0122858	92	92	16
PLOD2	RP11-589I5	3	0.324	0.0141192	148	35	17
EFNA5	RP11-505D4	5	0.324	0.0141192	142	16	42
DDX41	RP11-564G9	5	0.324	0.0141192	116	69	15
C4B	RP11-137L20	6	0.324	0.0141192	126	64	10
CLU	RP11-793E1	8	0.324	0.0141192	68	13	119
LASS4	RP11-177L8	19	0.324	0.0141192	118	49	33
FBLIM1	RP11-566D22	1	0.323	0.0141192	115	15	70
TBC1D8	RP11-426K3	2	0.323	0.0141192	156	34	10
MLL3	RP13-507K23	7	0.323	0.0141192	147	37	16
HOOK3	RP11-147P10	8	0.323	0.0141192	88	61	51
MRVI1	RP11-554G24	11	0.323	0.0141192	143	12	45
KCNK6	RP11-140E1	19	0.323	0.0141192	99	81	20
RPS21	RP11-60C18	20	0.323	0.0141192	79	113	8
ABCD3	RP11-6J23	1	0.322	0.0141192	123	21	56
TCTA	RP11-307M17	3	0.322	0.0141192	120	10	70
SASH1	RP11-144C3	6	0.322	0.0141192	136	24	40
DOK2	RP11-122I11	8	0.322	0.0141192	77	13	110
SNRPF	RP11-536G4	12	0.322	0.0141192	150	28	22
GRTP1	RP11-347B6	13	0.322	0.0141192	114	31	55
ASPM	RP11-769K10	1	0.321	0.0141192	87	112	1
CAPN2	RP11-351H16	1	0.321	0.0141192	63	130	7
WFS1	RP11-89K12	4	0.321	0.0141192	124	18	58
EBAG9	RP11-357L7	8	0.321	0.0141192	76	121	3
HPS5	RP11-785F18	11	0.321	0.0141192	142	15	43
UBE2L6	RP11-781C10	11	0.321	0.0141192	156	20	24
ACAD8	RP11-151E22	11	0.321	0.0141192	116	11	73
CEBPZ	RP11-417B21	2	0.32	0.0141192	162	32	6
TBR1	RP11-742E18	2	0.32	0.0141192	164	15	21
PCDHA6	RP11-171H22	5	0.32	0.0141192	124	36	40
HECA	RP11-795M22	6	0.32	0.0141192	134	28	38
SND1	RP11-809F9	7	0.32	0.0141192	155	30	15
CENPJ	RP11-618B13	13	0.32	0.0141192	135	13	52
DOCK9	RP11-782G13	13	0.32	0.0141192	135	18	47
MT1H	RP11-343H19	16	0.32	0.0141192	107	30	63
OR2Z1	RP11-367L15	19	0.32	0.0141192	111	51	38
MCM3AP	RP11-660I11	21	0.32	0.0141192	101	81	18
MCM5	RP11-627M6	22	0.32	0.0141192	122	41	37
MAPKAPK3	CTD-2006O12	3	0.319	0.0141192	118	11	71
CEBPD	RP11-167E7	8	0.319	0.0141192	97	77	26
UBTD1	RP11-318M12	10	0.319	0.0141192	145	21	34
KIAA1826	RP11-268F9	11	0.319	0.0141192	111	9	80
SEMA4B	RP11-162H4	15	0.319	0.0141192	136	41	23
CD79A	RP13-597N18	19	0.319	0.0141192	105	73	22
C22orf5	RP11-806D2	22	0.319	0.0141192	106	62	32
RRM2	RP11-55I18	2	0.318	0.0141192	147	44	9
SH3BP5	RP11-719E17	3	0.318	0.0141192	140	26	34
LAMB2	RP11-694I15	3	0.318	0.0141192	120	10	70
SENP2	RP11-793P7	3	0.318	0.0141192	144	44	12
TNXB	RP11-137L20	6	0.318	0.0141192	126	64	10
KIAA0143	RP11-615P2	8	0.318	0.0141192	73	118	9
MFSD3	CTD-2517M22	8	0.318	0.0141192	59	128	13
PHYH	RP11-732P13	10	0.318	0.0141192	145	38	17
TUFT1	RP11-612G19	1	0.317	0.0141192	75	120	5
CCT7	RP11-809K2	2	0.317	0.0141192	154	39	7
LETM1	RP11-1197E19	4	0.317	0.0141192	108	37	55
EGFR	RP11-339F13	7	0.317	0.0141192	149	43	8
ZDHHC21	RP11-439N12	9	0.317	0.0141192	119	16	65
PNMA1	RP11-479E13	14	0.317	0.0141192	141	22	37
HSDL1	RP11-274I19	16	0.317	0.0141192	108	23	69
RASD1	RP11-524F11	17	0.317	0.0141192	103	22	75
GALK1	RP11-672G18	17	0.317	0.0141192	83	93	24
LAMA3	RP11-149B10	18	0.317	0.0141192	136	11	53
GPI	RP11-615P5	19	0.317	0.0141192	121	57	22
POLR1B	RP11-309G22	2	0.316	0.0141192	162	30	8
KYNU	RP11-592N3	2	0.316	0.0141192	164	14	22
B3GALT3	RP11-154N11	3	0.316	0.0141192	150	35	15
KIF13A	RP11-203L3	6	0.316	0.0141192	139	50	11
CAV2	RP11-146P12	7	0.316	0.0141192	155	28	17
C9orf58	RP11-14H11	9	0.316	0.0141192	111	60	29
LOC57146	RP11-768I19	16	0.316	0.0141192	120	64	16
PRIC285	RP11-1021O15	20	0.316	0.0141192	72	121	7
RPL22	RP11-815E1	1	0.315	0.0162093	109	31	60
NCL	RP11-562I5	2	0.315	0.0141192	148	24	28
TIPARP	RP11-409C7	3	0.315	0.0162093	151	36	13
FLJ23356	RP11-651O22	8	0.315	0.0162093	89	60	51
TRUB2	RP11-742N14	9	0.315	0.0141192	108	67	25
SLC35C1	RP11-369O4	11	0.315	0.0162093	145	25	30
EVL	RP13-556C12	14	0.315	0.0162093	134	30	36
C14orf2	RP11-742J22	14	0.315	0.0141192	124	36	40
C17orf27	RP11-804O3	17	0.315	0.0141192	83	87	30
HDGF2	CTD-2015K20	19	0.315	0.0141192	101	71	28
ARRDC2	RP13-613J17	19	0.315	0.0162093	105	68	27
ADRBK2	CTD-2164I18	22	0.315	0.0141192	117	43	40
NFIA	RP11-717I12	1	0.314	0.0162093	131	27	42
MYD88	RP11-370K13	3	0.314	0.0162093	145	13	42
FGFR3	RP11-1197E19	4	0.314	0.0162093	108	37	55
TPARL	RP11-607D16	4	0.314	0.0162093	157	14	29
RCHY1	RP11-200G12	4	0.314	0.0162093	149	26	25
LOC493869	RP11-528L24	5	0.314	0.0162093	145	16	39
MOSPD3	RP11-344K24	7	0.314	0.0162093	133	55	12
TPM2	RP11-331F9	9	0.314	0.0162093	119	49	32
TRAF1	RP11-808D5	9	0.314	0.0162093	135	38	27
C10orf118	RP11-634H24	10	0.314	0.0162093	148	16	36
CLPB	RP11-138H23	11	0.314	0.0162093	140	31	29
UCP2	RP11-598G3	11	0.314	0.0162093	140	30	30
KRT17	RP11-573G20	17	0.314	0.0162093	100	43	57
EML4	RP11-84G17	2	0.313	0.0162093	158	36	6
MAGI1	RP11-597N4	3	0.313	0.0162093	129	6	65
GNAQ	RP11-193O7	9	0.313	0.0162093	148	12	40
C9orf88	RP11-373J8	9	0.313	0.0162093	112	62	26
IFITM2	RP11-240G10	11	0.313	0.0162093	123	36	41
FECH	RP11-248C13	18	0.313	0.0162093	127	14	59
GIPC1	RP11-56K21	19	0.313	0.0162093	101	68	31
FKSG24	RP11-512B16	19	0.313	0.0162093	104	71	25
C1orf2	RP11-459O3	1	0.312	0.0162093	67	130	3
SCCPDH	RP11-439E19	1	0.312	0.0162093	70	127	3
EPM2AIP1	RP11-546P7	3	0.312	0.0162093	147	12	41
INVS	RP11-29B11	9	0.312	0.0162093	147	15	38
ACTR10	RP11-347H23	14	0.312	0.0162093	155	21	24
CORO1A	RP11-787F23	16	0.312	0.0162093	91	98	11
ZBTB41	RP11-558O15	1	0.311	0.0162093	87	112	1
WBP1	RP11-33B3	2	0.311	0.0162093	153	40	7
ADIPOQ	RP11-119E13	3	0.311	0.0162093	145	44	11
KIAA1530	CTD-2547M24	4	0.311	0.0162093	104	35	61
CCNG2	RP11-1E1	4	0.311	0.0162093	147	27	26
FAM8A1	RP11-14H3	6	0.311	0.0162093	138	51	11
PCMTD1	CTD-2147E6	8	0.311	0.0162093	94	79	27
EHMT1	RP11-371A10	9	0.311	0.0162093	101	71	28
ADM	RP11-726L17	11	0.311	0.0162093	143	11	46
SAA2	CTD-2015O16	11	0.311	0.0162093	142	15	43
RBP5	RP11-514K11	12	0.311	0.0162093	115	58	27
PNPO	RP11-6N16	17	0.311	0.0162093	91	66	43
CGB7	RP11-757M13	19	0.311	0.0162093	105	78	17
OMA1	RP11-18M18	1	0.31	0.0162093	133	24	43
PUM2	RP11-794H5	2	0.31	0.0162093	160	34	6
REV1L	RP11-63E1	2	0.31	0.0162093	157	35	8
DALRD3	RP11-124I18	3	0.31	0.0162093	120	10	70
LRAP	RP11-82G9	5	0.31	0.0162093	142	15	43
GTF2F2	RP11-535G16	13	0.31	0.0162093	135	12	53
VPS25	RP11-39N7	17	0.31	0.0162093	98	32	70
RUNDC1	RP11-769M9	17	0.31	0.0162093	98	33	69
TRIM28	CTD-2575K21	19	0.31	0.0162093	107	66	27
BTBD4	CTD-2588B5	20	0.31	0.0162093	72	121	7
DDT	RP11-80O7	22	0.31	0.0162093	119	46	35
C1orf155	RP11-339A6	1	0.309	0.0162093	79	119	2
CLDN3	RP11-737E18	7	0.309	0.0162093	130	51	19
DPYSL2	RP11-1G11	8	0.309	0.0162093	70	9	121
PLAA	RP11-337A23	9	0.309	0.0162093	120	18	62
ZDHHC13	RP11-482I23	11	0.309	0.0162093	142	17	41
SLC38A1	RP11-145H24	12	0.309	0.0162093	145	42	13
SERTAD3	RP11-264N23	19	0.309	0.0162093	103	77	20
CECR1	RP11-437O2	22	0.309	0.0162093	121	44	35
MRPL55	RP11-709J16	1	0.308	0.0162093	62	134	4
TTC18	RP11-152N13	10	0.308	0.0162093	146	24	30
UACA	RP11-64K10	15	0.308	0.0162093	149	20	31
MALT1	RP11-10K5	18	0.308	0.0162093	127	15	58
SMARCA4	CTD-2195O15	19	0.308	0.0162093	104	62	34
SH3YL1	RP11-664N22	2	0.307	0.0162093	146	44	10
KIAA0372	RP11-127H18	5	0.307	0.0162093	142	14	44
SCARA5	RP11-757J2	8	0.307	0.0162093	68	13	119
ABTB2	RP11-278G19	11	0.307	0.0162093	146	24	30
CRIP2	RP11-675H1	14	0.307	0.0162093	115	47	38
C17orf39	RP11-427N23	17	0.307	0.0162093	103	24	73
FCGRT	RP11-21O13	19	0.307	0.0162093	103	79	18
PINK1	RP11-367G13	1	0.306	0.0162093	117	15	68
ORC1L	RP11-155O18	1	0.306	0.0162093	130	24	46
SELI	RP11-499P9	2	0.306	0.0162093	163	30	7
PODXL2	RP11-109F7	3	0.306	0.0162093	154	28	18
PMP22	RP11-655L10	17	0.306	0.0162093	92	5	103
NAPSA	RP11-796E1	19	0.306	0.0162093	101	75	24
CCT3	RP11-443G18	1	0.305	0.0185851	69	126	5
NNT	RP11-768K20	5	0.305	0.0185851	136	53	11
BYSL	RP11-25I3	6	0.305	0.0185851	137	52	11
SNCG	RP11-380M16	10	0.305	0.0162093	155	17	28
WDR71	RP11-338F13	11	0.305	0.0162093	139	31	30
TK1	RP11-652L14	17	0.305	0.0185851	82	88	30
SULT2B1	RP11-423F12	19	0.305	0.0185851	104	76	20
FLT3LG	RP11-21O13	19	0.305	0.0185851	103	79	18
ZNF419	RP11-103I13	19	0.305	0.0162093	107	66	27
HYI	RP11-90B12	1	0.304	0.0185851	122	46	32
ARF1	RP11-191J14	1	0.304	0.0185851	62	134	4
RNU3IP2	RP11-314A5	3	0.304	0.0185851	121	9	70
GALNT7	RP11-702P4	4	0.304	0.0185851	152	8	40
ANXA6	RP11-701D20	5	0.304	0.0185851	152	24	24
GALNT11	RP11-146E20	7	0.304	0.0185851	147	37	16
C9orf127	RP11-621D23	9	0.304	0.0185851	121	47	32
C12orf11	RP11-791I2	12	0.304	0.0185851	137	38	25
C14orf122	RP11-256C2	14	0.304	0.0185851	144	31	25
HOXB4	RP11-361K8	17	0.304	0.0185851	85	79	36
BCL2	RP11-299P2	18	0.304	0.0185851	127	18	55	18430249
DBI	RP11-332G17	2	0.303	0.0185851	168	19	13
PPP3CA	RP11-404O11	4	0.303	0.0185851	151	9	40
GDPD5	RP11-168B13	11	0.303	0.0185851	136	33	31
IMPA2	RP11-467J19	18	0.303	0.0185851	129	22	49
E2F1	RP11-667G22	20	0.303	0.0185851	107	83	10
DDEFL1	RP11-809B5	1	0.302	0.0185851	123	14	63
BCAS2	RP11-54A23	1	0.302	0.0185851	123	20	57
C1orf112	RP11-621N8	1	0.302	0.0185851	80	119	1
TKT	CTD-2245P23	3	0.302	0.0185851	124	8	68
TBC1D19	RP11-711P17	4	0.302	0.0185851	136	2	62
LOC90355	RP11-463P14	5	0.302	0.0185851	141	15	44
ASNS	RP11-743C24	7	0.302	0.0185851	155	32	13
DNAJB6	RP11-637M7	7	0.302	0.0185851	142	43	15
PDHX	RP11-90F13	11	0.302	0.0185851	143	27	30
ACP2	RP11-390K5	11	0.302	0.0185851	141	26	33
LRFN4	RP11-779D22	11	0.302	0.0185851	129	58	13
CDK10	RP11-364G13	16	0.302	0.0185851	98	48	54
KIAA0179	CTD-2228E9	21	0.302	0.0185851	97	85	18
APH1A	RP11-35F14	1	0.301	0.0185851	88	108	4
MOSC2	RP11-270A6	1	0.301	0.0185851	65	130	5
SP100	RP11-69J7	2	0.301	0.0185851	153	16	31
ACY1	RP11-314A5	3	0.301	0.0185851	121	9	70
LRIG1	RP11-780K19	3	0.301	0.0185851	128	6	66
EEF1A1	RP11-505P4	6	0.301	0.0185851	139	20	41
GOPC	RP11-625G8	6	0.301	0.0185851	138	26	36
LONRF1	RP11-683E21	8	0.301	0.0185851	73	10	117
DHCR7	RP11-8D13	11	0.301	0.0185851	131	50	19
BTG1	RP11-796E2	12	0.301	0.0185851	146	35	19
BIVM	RP11-624M1	13	0.301	0.0185851	133	17	50
RNASE4	CTD-2120P12	14	0.301	0.0185851	146	27	27
MKL2	CTD-2016K19	16	0.301	0.0185851	122	65	13
ACSM2	RP11-680F19	16	0.301	0.0185851	120	65	15
FLJ12949	RP11-586L12	19	0.301	0.0185851	103	65	32
PIK3R2	CTD-2225P5	19	0.301	0.0185851	104	71	25
MRPL33	RP11-158I13	2	0.3	0.0185851	165	30	5
ACVR2A	RP11-769B13	2	0.3	0.0185851	163	13	24
IQCB1	RP11-713E16	3	0.3	0.0185851	156	23	21
DGAT2	RP11-165C10	11	0.3	0.0185851	134	32	34
FBXL14	RP11-487D8	12	0.3	0.0185851	116	54	30
ESD	RP11-743K2	13	0.3	0.0185851	138	11	51
AXIN1	RP11-766H16	16	0.3	0.0185851	79	104	17
UBE2I	CTD-2503P16	16	0.3	0.0185851	79	105	16
HIC1	RP11-694J9	17	0.3	0.0185851	99	24	77
ANKRD28	RP11-598B18	3	0.299	0.0185851	143	24	33
NARG1	RP11-468C4	4	0.299	0.0185851	156	10	34
GMNN	RP11-39D14	6	0.299	0.0185851	152	36	12
SEMA4D	CTD-2205A8	9	0.299	0.0185851	148	17	35
TEX9	RP11-48G14	15	0.299	0.0185851	149	14	37
HLF	RP11-515O17	17	0.299	0.0185851	76	97	27
MMD	RP11-515O17	17	0.299	0.0185851	76	96	28
ARHGAP28	RP11-623O14	18	0.299	0.0185851	130	12	58
IER2	RP11-775O11	19	0.299	0.0185851	105	63	32
HPN	RP11-233I16	19	0.299	0.0185851	111	66	23
GLTSCR1	RP11-105H7	19	0.299	0.0185851	101	75	24
CRNKL1	RP11-733D15	20	0.299	0.0185851	125	54	21
PGD	RP11-473K14	1	0.298	0.0185851	115	13	72
OLFM4	RP11-655C11	13	0.298	0.0185851	135	11	54
THTPA	RP11-500L7	14	0.298	0.0185851	145	29	26
RHOV	RP11-53D8	15	0.298	0.0185851	145	14	41
NUDT16L1	RP11-554K21	16	0.298	0.0185851	110	77	13
MON1B	RP11-12H11	16	0.298	0.0185851	112	22	66
COASY	RP11-383F15	17	0.298	0.0185851	101	29	70
RAB27B	RP11-99A1	18	0.298	0.0185851	126	12	62
ENO1	RP11-651I10	1	0.297	0.0185851	114	15	71
C1QA	RP11-277f18	1	0.297	0.0185851	121	14	65
PFKFB2	RP11-164O23	1	0.297	0.0185851	60	138	2
IDH1	RP11-140C4	2	0.297	0.0185851	154	19	27
OSBPL10	RP11-48E16	3	0.297	0.0185851	146	14	40
PDHB	RP11-320F10	3	0.297	0.0185851	130	6	64
HMGCR	RP11-452H5	5	0.297	0.0185851	147	15	38
NPAL2	RP11-61J1	8	0.297	0.0185851	72	126	2
IRAK4	RP11-332O18	12	0.297	0.0185851	151	34	15
ADRA1D	RP11-424P3	20	0.297	0.0185851	103	73	24
OSBPL11	RP11-9M9	3	0.296	0.0185851	153	25	22
IRF5	RP11-638M14	7	0.296	0.0185851	155	33	12
C8orf61	RP11-805C16	8	0.296	0.0185851	66	19	115
POLR3D	RP11-629L13	8	0.296	0.0185851	79	15	106
OR56B1	RP11-658K18	11	0.296	0.0185851	142	8	50
CSRP2BP	RP11-727F5	20	0.296	0.0185851	123	50	27
GLUL	RP11-675H14	1	0.295	0.0213107	70	129	1
CACNA1D	RP11-266E15	3	0.295	0.0185851	127	8	65
KDR	RP11-463H12	4	0.295	0.0185851	158	15	27
MAD2L1	RP11-77D7	4	0.295	0.0213107	155	8	37
UNC84A	RP11-20N2	7	0.295	0.0185851	101	84	15
TMEM38B	RP11-556N18	9	0.295	0.0185851	142	18	40
AKNA	RP11-46P18	9	0.295	0.0213107	142	29	29
ARHGAP12	RP11-189E10	10	0.295	0.0213107	148	32	20
TBC1D4	RP11-10A23	13	0.295	0.0213107	134	12	54
PSME1	RP11-256C2	14	0.295	0.0185851	144	31	25
NOG	RP11-430E18	17	0.295	0.0213107	78	96	26
RPL17	RP11-288M12	18	0.295	0.0213107	128	11	61
MRPS26	RP11-466J8	20	0.295	0.0213107	101	76	23
C1orf176	RP11-585B6	1	0.294	0.0213107	131	31	38
ALDH9A1	RP11-756D1	1	0.294	0.0213107	77	121	2
DHX9	RP11-249O6	1	0.294	0.0213107	70	129	1
FLJ40869	RP11-83F13	2	0.294	0.0213107	160	34	6
MGC33212	RP11-700M10	3	0.294	0.0213107	146	41	13
C6orf153	RP11-628J2	6	0.294	0.0213107	133	55	12
RAD54B	RP11-30J11	8	0.294	0.0213107	79	118	3
CASP4	RP11-693N9	11	0.294	0.0213107	114	9	77
C1S	RP11-367L22	12	0.294	0.0213107	113	62	25
NIN	RP11-379K10	14	0.294	0.0213107	153	25	22
MT1B	RP11-605N4	16	0.294	0.0213107	109	29	62
STAT5B	RP11-606M7	17	0.294	0.0213107	104	28	68
METTL4	RP11-419P8	18	0.294	0.0213107	125	13	62
ATP8B1	RP11-49M12	18	0.294	0.0213107	127	15	58
THUMPD3	RP11-810I7	3	0.293	0.0213107	132	32	36
SCARA3	RP11-501B1	8	0.293	0.0213107	68	13	119	16436673
TMEM64	RP11-127D4	8	0.293	0.0213107	79	115	6
SPINT1	RP11-155L3	15	0.293	0.0213107	145	14	41
UBN1	RP11-61L4	16	0.293	0.0213107	113	75	12
SEPHS2	RP11-297C4	16	0.293	0.0213107	91	99	10
SLC6A4	RP11-82D14	17	0.293	0.0213107	72	100	28
TRIM47	RP11-552F3	17	0.293	0.0213107	83	91	26
PHIP	RP11-454P17	6	0.292	0.0213107	141	18	41
CA8	RP11-359G13	8	0.292	0.0213107	88	95	17
DCHS1	RP11-211E17	11	0.292	0.0213107	142	10	48
MIPEP	RP11-294L3	13	0.292	0.0213107	135	16	49
FLJ10357	RP11-762K18	14	0.292	0.0213107	147	28	25
RHPN2	CTD-2335M2	19	0.292	0.0213107	130	48	22
KLK5	RP11-288H1	19	0.292	0.0213107	112	68	20
MAP3K6	CTD-2538F21	1	0.291	0.0213107	124	17	59
CFLAR	RP11-13J8	2	0.291	0.0213107	157	17	26
ZDHHC3	RP11-195F22	3	0.291	0.0213107	138	9	53
FLJ41603	RP11-584O16	5	0.291	0.0213107	150	25	25
HMP19	RP11-619L12	5	0.291	0.0213107	142	44	14
RPL7L1	RP11-501I18	6	0.291	0.0213107	135	53	12
AUTS2	RP11-88E13	7	0.291	0.0213107	149	34	17
MRE11A	RP11-15J1	11	0.291	0.0213107	121	14	65
MNAT1	RP11-711C4	14	0.291	0.0213107	153	19	28
SLC35A3	RP11-151G11	1	0.29	0.0213107	130	14	56
EXOC8	RP11-428N18	1	0.29	0.0213107	65	129	6
DGKD	RP11-400N9	2	0.29	0.0213107	148	19	33
ARRDC3	RP11-68F17	5	0.29	0.0213107	141	12	47
GCNT1	RP11-634P3	9	0.29	0.0213107	148	11	41
NAB2	RP11-343F7	12	0.29	0.0213107	128	62	10
MGC4655	RP11-620P11	16	0.29	0.0213107	112	34	54
GATAD2B	RP11-354A16	1	0.289	0.0213107	73	124	3
ME1	RP11-422O8	6	0.289	0.0213107	143	13	44
NUPL2	RP11-107E22	7	0.289	0.0213107	146	44	10
GSTZ1	RP11-493G17	14	0.289	0.0213107	141	21	38
PAK4	RP11-208H9	19	0.289	0.0213107	101	77	22
TAF12	RP11-793B4	1	0.288	0.0213107	125	17	58
C1orf118	RP11-181C21	1	0.288	0.0213107	130	15	55
LMO4	RP11-627A12	1	0.288	0.0213107	128	17	55	19648968
PLEKHF2	RP11-701E3	8	0.288	0.0213107	73	124	3
SLC25A16	RP11-393A4	10	0.288	0.0213107	145	22	33
ADAMTS14	RP11-41F17	10	0.288	0.0213107	146	26	28
ZMYM5	RP11-214F12	13	0.288	0.0213107	126	12	62
SEPW1	RP11-927F22	19	0.288	0.0213107	101	76	23
ZNF496	RP11-488L18	1	0.287	0.0213107	69	129	2
CISH	RP11-804H8	3	0.287	0.0213107	118	11	71
BCCIP	RP11-426I20	10	0.287	0.0213107	149	19	32
IL4R	RP11-94A7	16	0.287	0.0213107	119	67	14
NF1	RP11-518B17	17	0.287	0.0213107	92	61	47
DHDDS	RP11-423L24	1	0.286	0.0213107	120	17	63
LTF	RP11-494P19	3	0.286	0.0213107	137	10	53
VNN2	RP11-316K22	6	0.286	0.0213107	138	27	35
NSMAF	RP11-23K11	8	0.286	0.0213107	92	92	16
EMILIN2	RP11-55N14	18	0.286	0.0213107	127	13	60
TXNL4A	RP11-609N15	18	0.286	0.0213107	111	31	58
DPY19L3	RP11-447B24	19	0.286	0.0213107	134	43	23
CKAP1	CTD-2230G3	19	0.286	0.0213107	106	71	23
MGC17330	RP11-634P6	22	0.286	0.0213107	118	49	33
C1orf106	RP11-180A14	1	0.285	0.0213107	62	136	2
MLH3	RP11-316E14	14	0.285	0.0243926	139	24	37
C14orf4	RP11-691J2	14	0.285	0.0213107	143	21	36
ASCIZ	RP11-206J19	16	0.285	0.0243926	113	23	64
C3	RP11-222E10	19	0.285	0.0243926	120	43	37
ZNF436	RP11-809B5	1	0.284	0.0243926	123	14	63
LIMS1	RP11-785G23	2	0.284	0.0243926	160	31	9
DSP	RP11-626J12	6	0.284	0.0243926	136	56	8
ZNF32	RP11-558P16	10	0.284	0.0243926	136	46	18
ABCC6	CTD-2205B5	16	0.284	0.0243926	121	66	13
NLGN2	RP11-98D15	17	0.284	0.0243926	94	32	74
DERL3	RP11-698L6	22	0.284	0.0243926	120	45	35
MXD1	RP11-388C11	2	0.283	0.0243926	157	37	6
BCDIN3	RP11-758P17	7	0.283	0.0243926	134	54	12
SAA1	CTD-2015O16	11	0.283	0.0243926	142	15	43
AZI1	RP11-11J14	17	0.283	0.0243926	83	89	28
SIRT7	RP11-634L10	17	0.283	0.0243926	84	94	22
KLHL21	RP11-36K18	1	0.282	0.0243926	110	31	59
ZNF364	RP11-258G5	1	0.282	0.0243926	92	104	4
MYO10	RP11-723B11	5	0.282	0.0243926	129	60	11
C1orf66	RP11-805F22	1	0.281	0.0243926	69	126	5
PCCB	RP11-463H24	3	0.281	0.0243926	152	32	16
EMB	RP11-753D19	5	0.281	0.0243926	151	25	24
HSPA1B	RP11-692G21	6	0.281	0.0243926	126	65	9
ELOVL5	RP11-778B14	6	0.281	0.0243926	153	29	18
TULP4	RP11-225K11	6	0.281	0.0243926	134	21	45
PPP1R3B	RP11-495C9	8	0.281	0.0243926	73	10	117
KIAA0256	RP11-138E16	15	0.281	0.0243926	148	14	38
TRPV2	RP11-404D6	17	0.281	0.0243926	101	12	87
MGC4172	CTD-2196A18	17	0.281	0.0243926	89	65	46
ZMPSTE24	RP11-350G5	1	0.28	0.0243926	129	32	39
FGF12	RP11-767C10	3	0.28	0.0243926	142	44	14
NUP214	RP11-178K16	9	0.28	0.0243926	111	60	29
C10orf47	RP11-11L13	10	0.28	0.0243926	145	37	18
LPXN	CTD-2245H4	11	0.28	0.0243926	154	18	28
IRF8	RP11-122P17	16	0.28	0.0243926	106	35	59
STAT5A	RP11-606M7	17	0.28	0.0243926	104	28	68	15169792
CPT1C	RP11-808J4	19	0.28	0.0243926	101	80	19
LOC147808	CTD-2537I9	19	0.28	0.0243926	78	106	16
SLC22A17	RP11-690E9	14	0.279	0.0243926	142	31	27
DSC2	RP11-699G7	18	0.279	0.0243926	127	16	57
C20orf133	CTD-2110N14	20	0.279	0.0243926	133	39	28
F3	RP11-272D15	1	0.278	0.0243926	123	21	56
SCRN1	RP11-752C11	7	0.278	0.0243926	147	44	9
ASTN2	RP11-45A16	9	0.278	0.0243926	142	27	31
PIP5K2A	RP11-66F24	10	0.278	0.0243926	149	33	18
NEK8	RP11-155J9	17	0.278	0.0243926	64	122	14
ZNF83	RP11-560O10	19	0.278	0.0243926	126	52	22
PCYOX1	RP11-175A7	2	0.277	0.0243926	157	37	6
CDK6	RP11-82E23	7	0.277	0.0243926	149	34	17
TUSC3	RP11-165A17	8	0.277	0.0243926	73	8	119	16270321
KIAA1529	RP11-161K5	9	0.277	0.0243926	146	18	36
BDKRB2	RP11-306M16	14	0.277	0.0243926	139	25	36
FLJ33814	RP11-436H2	22	0.277	0.0243926	119	44	37
FGG	RP11-111A7	4	0.276	0.0243926	155	9	36
MGC11257	RP11-23d23	7	0.276	0.0243926	92	93	15
ARPC1B	RP11-140D10	7	0.276	0.0243926	136	51	13
MGC45840	RP11-496F2	11	0.276	0.0243926	120	38	42
GMFB	RP11-779N21	14	0.276	0.0243926	155	21	24
MAPK6	CTD-2320E3	15	0.276	0.0243926	150	14	36
KCTD11	RP11-558E15	17	0.276	0.0243926	96	30	74
AES	CTD-2344O15	19	0.276	0.0243926	93	74	33
ZNF91	RP11-138L19	19	0.276	0.0243926	128	28	44
CST7	RP11-514G19	20	0.276	0.0243926	132	53	15
SCRN3	CTD-2008B6	2	0.275	0.0279394	159	19	22
MRPS25	RP11-60M1	3	0.275	0.0243926	139	26	35
MYO6	RP11-259L21	6	0.275	0.0279394	141	17	42
SYK	RP11-80J10	9	0.275	0.0243926	149	16	35
C11orf40	RP11-36K1	11	0.275	0.0279394	142	8	50
RFC3	RP11-564G18	13	0.275	0.0279394	135	16	49
PSMB10	RP11-807H4	16	0.275	0.0243926	111	33	56
FLJ20232	RP11-434E5	22	0.275	0.0279394	113	56	31
ARHGEF16	RP11-736G9	1	0.274	0.0279394	121	27	52
OPLAH	RP11-143M10	8	0.274	0.0279394	60	127	13
MLSTD2	RP11-398N6	11	0.274	0.0279394	141	11	48
ALDH6A1	RP11-350B16	14	0.274	0.0279394	141	22	37
NUDT14	RP11-44N21	14	0.274	0.0279394	116	47	37
TAOK2	CTD-2215A12	16	0.274	0.0279394	90	99	11
DOCK6	RP11-144A18	19	0.274	0.0279394	104	62	34
RAB3D	RP11-757J10	19	0.274	0.0279394	105	62	33
NCK2	RP11-568F1	2	0.273	0.0279394	157	31	12
OSTalpha	RP11-185G19	3	0.273	0.0279394	144	42	14
ZNF618	RP11-806M3	9	0.273	0.0279394	142	29	29
NPDC1	RP11-350O14	9	0.273	0.0279394	92	82	26
HEBP1	RP11-795A9	12	0.273	0.0279394	135	26	39
ARG2	RP11-368B1	14	0.273	0.0279394	148	15	37
ZNF174	RP13-651I3	16	0.273	0.0279394	93	96	11
NRIP1	RP11-290P24	21	0.273	0.0279394	134	32	34
GPD1L	RP11-345J6	3	0.272	0.0279394	147	12	41
MUC20	RP11-697E15	3	0.272	0.0279394	142	44	14
SNCB	RP11-815I19	5	0.272	0.0279394	119	64	17
CALD1	RP13-728L15	7	0.272	0.0279394	153	36	11
ADK	RP11-148C18	10	0.272	0.0279394	144	27	29
C10orf58	RP13-494I5	10	0.272	0.0279394	151	28	21
DPAGT1	RP11-892K21	11	0.272	0.0279394	121	16	63
MFNG	RP11-136J17	22	0.272	0.0279394	108	60	32
AGRN	RP11-671C15	1	0.271	0.0279394	133	22	45
ZMYM1	RP11-144M9	1	0.271	0.0279394	128	23	49
FANCL	RP11-338K4	2	0.271	0.0279394	158	36	6
ANLN	RP11-182J23	7	0.271	0.0279394	144	48	8
PPP2R4	RP11-31I5	9	0.271	0.0279394	109	63	28
ERBB3	CTD-2042H22	12	0.271	0.0279394	125	64	11
SFRS5	RP11-363J22	14	0.271	0.0279394	146	15	39
CORO6	RP11-289I5	17	0.271	0.0279394	65	116	19
TMEM63A	RP11-139K15	1	0.27	0.0279394	64	132	4
ACY1L2	RP11-63L7	6	0.27	0.0279394	138	15	47
TNKS	RP11-796J3	8	0.27	0.0279394	73	10	117
PICALM	RP11-680N8	11	0.27	0.0279394	129	17	54
USP1	RP11-746E15	1	0.269	0.0279394	135	20	45
MUC1	RP11-459O3	1	0.269	0.0279394	67	130	3
LOC130576	RP13-562G5	2	0.269	0.0279394	164	13	23
GENX-3414	RP11-628A4	4	0.269	0.0279394	150	26	24
RAB33B	RP11-188L22	4	0.269	0.0279394	156	10	34
RNF175	RP11-119B13	4	0.269	0.0279394	155	8	37
GPR126	RP11-89C11	6	0.269	0.0279394	136	29	35
MYO7A	RP11-217K21	11	0.269	0.0279394	133	39	28
OAS2	RP11-554N9	12	0.269	0.0279394	132	37	31
PARP2	RP11-777M14	14	0.269	0.0279394	154	21	25
NME3	RP11-728B17	16	0.269	0.0279394	79	106	15
RHOT1	RP11-634A23	17	0.269	0.0279394	91	52	57
SEC14L1	RP11-651B2	17	0.269	0.0279394	84	86	30
CXCL9	RP11-745M24	4	0.268	0.0279394	149	27	24
ASF1A	RP11-593K6	6	0.268	0.0279394	139	26	35
NIPSNAP3A	RP11-31J20	9	0.268	0.0279394	144	18	38
CBARA1	RP11-205A8	10	0.268	0.0279394	143	26	31
IL10RA	RP11-454P15	11	0.268	0.0279394	120	14	66
MYO5A	RP11-597D24	15	0.268	0.0279394	149	15	36
IL16	RP11-784P11	15	0.268	0.0279394	148	25	27
GSTT1	RP11-80O7	22	0.268	0.0279394	119	46	35
DHRS3	RP11-610K11	1	0.267	0.0279394	113	14	73
C1orf59	RP11-412J15	1	0.267	0.0279394	126	17	57
GRHL1	RP11-155E19	2	0.267	0.0279394	147	44	9
CDC42EP3	RP11-22E9	2	0.267	0.0279394	162	32	6
HDAC4	RP11-320G1	2	0.267	0.0279394	145	25	30
CNOT10	RP11-57K12	3	0.267	0.0279394	147	12	41
GABBR1	RP11-154N12	6	0.267	0.0279394	148	38	14
ST6GALNAC6	RP11-34I9	9	0.267	0.0279394	106	70	24
ADD3	RP11-1P12	10	0.267	0.0279394	150	15	35
NR2C1	RP11-261M2	12	0.267	0.0279394	150	29	21
MTAC2D1	RP11-762A5	14	0.267	0.0279394	140	25	35
SLC44A2	RP11-177J4	19	0.267	0.0279394	103	65	32
EFHD2	RP11-797I16	1	0.266	0.0279394	112	18	70
SLC4A3	RP11-204A16	2	0.266	0.0279394	150	23	27
IHPK2	RP11-83C15	3	0.266	0.0279394	121	10	69
SPSB4	RP11-231L11	3	0.266	0.0279394	147	37	16
SUMF2	RP11-745J15	7	0.266	0.0279394	151	34	15
DOCK5	RP11-813A12	8	0.266	0.0279394	71	7	122
HECTD2	RP11-152G7	10	0.266	0.0279394	158	14	28
NUCB2	RP11-166E15	11	0.266	0.0279394	144	13	43
MOAP1	RP11-371E8	14	0.266	0.0279394	139	26	35
NMI	RP11-407E14	2	0.265	0.0319661	165	13	22
SP110	RP11-98F19	2	0.265	0.0319661	153	15	32
LOC349136	RP11-428M3	7	0.265	0.0319661	146	39	15
TRUB1	RP11-206G17	10	0.265	0.0279394	148	16	36
KIAA0247	RP11-343L3	14	0.265	0.0319661	144	16	40
DYRK3	RP11-343H5	1	0.264	0.0319661	60	139	1
LYCAT	RP11-776F5	2	0.264	0.0319661	162	33	5
ANXA5	RP11-66A14	4	0.264	0.0319661	153	11	36
LOC442578	RP11-762B10	7	0.264	0.0319661	138	45	17
CD69	RP11-496P9	12	0.264	0.0319661	130	37	33
MESP1	RP11-654B9	15	0.264	0.0319661	137	40	23
PSMD7	RP11-252A24	16	0.264	0.0319661	119	18	63
EXOSC5	RP11-450D10	19	0.264	0.0319661	106	74	20
CEACAM5	CTD-2025J2	19	0.264	0.0319661	106	72	22
THPO	CTD-2522O9	3	0.263	0.0319661	137	51	12
ELL2	RP11-32K5	5	0.263	0.0319661	141	15	44
NT5C2	RP11-94I8	10	0.263	0.0319661	144	19	37
DCPS	RP11-328I6	11	0.263	0.0319661	126	10	64
GAS2L3	RP11-427C3	12	0.263	0.0319661	144	29	27
HOXB2	RP11-361K8	17	0.263	0.0319661	85	79	36
PLD3	RP11-587F12	19	0.263	0.0319661	103	77	20
CECR5	RP11-437O2	22	0.263	0.0319661	121	44	35
ZFYVE9	RP11-601F17	1	0.262	0.0319661	130	23	47
DENND2D	RP11-434F18	1	0.262	0.0319661	127	13	60
C1orf183	RP11-659H14	1	0.262	0.0319661	126	15	59
POLR1D	RP11-422B7	13	0.262	0.0319661	134	19	47
NPC2	RP11-112J12	14	0.262	0.0319661	140	23	37
ALDH1A3	RP11-66B24	15	0.262	0.0319661	148	24	28
LIF	RP11-86H17	22	0.262	0.0319661	117	49	34
DDR1	RP11-663L24	6	0.261	0.0319661	123	66	11
PKIB	RP11-92G4	6	0.261	0.0319661	138	27	35
DKFZP434B0335	RP11-65E17	7	0.261	0.0319661	151	34	15
MRPL11	RP11-452E13	11	0.261	0.0319661	126	61	13
TIMELESS	RP11-404A20	12	0.261	0.0319661	127	62	11
SAV1	RP11-316E4	14	0.261	0.0319661	152	26	22
UNC84B	RP11-704C5	22	0.261	0.0319661	111	58	31
ARHGEF10L	RP11-636C13	1	0.26	0.0319661	117	13	70
SMC4L1	RP11-392C5	3	0.26	0.0319661	149	35	16
CDK7	RP11-443M17	5	0.26	0.0319661	143	15	42
FGL1	RP11-657E10	8	0.26	0.0319661	75	9	116
H2AFY2	RP11-278A9	10	0.26	0.0319661	147	25	28
SPTBN2	RP11-527H7	11	0.26	0.0319661	126	61	13
CPT1A	RP11-770J12	11	0.26	0.0319661	130	58	12
FSIP1	RP11-198A17	15	0.26	0.0319661	149	17	34
RAB40B	RP13-945D9	17	0.26	0.0319661	83	91	26
HLCS	RP11-169M12	21	0.26	0.0319661	127	48	25
POFUT2	RP11-726J13	21	0.26	0.0319661	89	95	16
LIMK2	RP11-634P6	22	0.26	0.0319661	118	49	33
DNAL4	RP11-704C5	22	0.26	0.0319661	111	58	31
CAD	RP11-622L13	2	0.259	0.0319661	164	31	5
CASP10	RP11-15C10	2	0.259	0.0319661	156	17	27
USP38	RP11-75J16	4	0.259	0.0319661	155	11	34
RICS	RP11-435N7	11	0.259	0.0319661	125	9	66
RALGPS2	RP11-10F12	1	0.258	0.0319661	75	124	1
IFNGR1	RP11-234I4	6	0.258	0.0319661	135	29	36
KIF13B	RP11-277I21	8	0.258	0.0319661	69	14	117
ARHGDIB	RP11-543A16	12	0.258	0.0319661	141	25	34
MLSTD1	RP11-602C4	12	0.258	0.0319661	144	34	22
ProSAPiP1	RP11-735A7	20	0.258	0.0319661	100	77	23
PISD	RP11-241K15	22	0.258	0.0319661	119	46	35
FAM54B	RP11-65E18	1	0.257	0.0319661	120	16	64
OPRD1	RP11-318E23	1	0.257	0.0319661	126	18	56
WDR6	RP11-607J23	3	0.257	0.0319661	120	10	70
ZDHHC23	RP11-802F22	3	0.257	0.0319661	152	23	25
USP53	RP11-714F4	4	0.257	0.0319661	154	8	38
LSM5	RP11-380B10	7	0.257	0.0319661	145	47	8
TAS2R41	RP11-811J9	7	0.257	0.0319661	144	40	16
C9orf46	RP11-406M14	9	0.257	0.0319661	118	18	64
EXOSC6	RP11-492H8	16	0.257	0.0319661	116	28	56
SASS6	RP11-297C20	1	0.256	0.0319661	131	13	56
SCYL3	RP11-621N8	1	0.256	0.0319661	80	119	1
KIAA0040	RP11-288P6	1	0.256	0.0319661	75	125	NA
ZNF695	RP11-644F10	1	0.256	0.0319661	70	127	3
AMOTL2	RP11-10I16	3	0.256	0.0319661	151	33	16
AGA	RP11-818M13	4	0.256	0.0319661	150	9	41
LOC144097	RP11-80B24	11	0.256	0.0319661	135	46	19
CAB39L	RP11-54G17	13	0.256	0.0319661	136	11	53
ATPBD4	RP11-122L7	15	0.256	0.0319661	145	15	40
APRT	RP11-476G8	16	0.256	0.0319661	101	46	53
PRKCBP1	RP11-702E3	20	0.256	0.0319661	112	83	5
MGC40579	RP11-454K23	3	0.255	0.0319661	147	36	17
C6orf125	RP11-6B20	6	0.255	0.0365461	126	64	10
AACS	RP11-604N13	12	0.255	0.0319661	121	45	34
SACS	RP11-87E7	13	0.255	0.0365461	134	15	51
RND2	RP11-376M2	17	0.255	0.0319661	98	33	69
MLF1	RP11-775L22	3	0.254	0.0365461	149	36	15
IQCE	RP11-745M18	7	0.254	0.0365461	130	54	16
RCL1	RP11-565L16	9	0.254	0.0365461	117	19	64
PSEN1	RP11-799E22	14	0.254	0.0365461	142	20	38
C16orf34	CTD-2016B16	16	0.254	0.0365461	79	106	15
TRAF7	CTD-2517G10	16	0.254	0.0365461	77	109	14
PLEKHA4	RP11-801D6	19	0.254	0.0365461	105	78	17
KARCA1	RP11-758N15	1	0.253	0.0365461	71	128	1
IL17RB	RP11-206M13	3	0.253	0.0365461	129	7	64	17008703
SEC61A1	RP11-578I20	3	0.253	0.0365461	153	29	18
GPR125	RP11-88B22	4	0.253	0.0365461	136	4	60
GDNF	RP11-285H4	5	0.253	0.0365461	133	57	10
CRYAB	RP11-262J9	11	0.253	0.0365461	122	7	71	16552773
CD4	RP11-663G21	12	0.253	0.0365461	115	63	22
NOVA1	RP11-758H23	14	0.253	0.0365461	152	22	26
PRPSAP2	RP11-766J18	17	0.253	0.0365461	111	13	76
SLC16A6	RP13-859P2	17	0.253	0.0365461	82	96	22
TAIP-2	RP11-806I22	2	0.252	0.0365461	163	16	21
OR5AC2	RP11-431M1	3	0.252	0.0365461	161	21	18
CDGAP	CTD-2008P10	3	0.252	0.0365461	157	24	19
TM4SF1	RP13-572J2	3	0.252	0.0365461	147	36	17
DAAM2	RP11-644L18	6	0.252	0.0365461	143	48	9
MRPL14	RP11-452B20	6	0.252	0.0365461	131	59	10
CARD4	RP11-658I7	7	0.252	0.0365461	147	44	9
KIAA0738	RP11-407F8	7	0.252	0.0365461	145	41	14
[truncated: 248 more rows]
